# Supplementary material for: The application of machine learning methods to the prediction of novel ligands for RORγ/RORγT receptors
Source: Comput Struct Biotechnol J. 2023 Oct 29;21:5491–505. doi: 10.1016/j.csbj.2023.10.021 (PMC10663739; doi:10.1016/j.csbj.2023.10.021)
Supplement: Supplementary information — The list of all 1673 compounds resulting from similarity search of ZINC20 database. Both the classifier and the regressor predictions of biological activity of best performing models are provided. [file mmc2.xlsx]

## Sheet: search_space_ror_gamma_all_acti
ZINC20 ID	score	smiles	pred_cla	pred_reg	pred_reg_IC50
155262539	0.72	CCS(=O)(=O)c1ccc(CC(=O)Nc2ccc(C(C)(C)C(N)=O)cc2)cc1	0.980122	5.78103	16556.5
155262539	0.734694	CCS(=O)(=O)c1ccc(CC(=O)Nc2ccc(C(C)(C)C(N)=O)cc2)cc1	0.980122	5.78103	16556.5
155262539	0.734694	CCS(=O)(=O)c1ccc(CC(=O)Nc2ccc(C(C)(C)C(N)=O)cc2)cc1	0.980122	5.78103	16556.5
155262539	0.75	CCS(=O)(=O)c1ccc(CC(=O)Nc2ccc(C(C)(C)C(N)=O)cc2)cc1	0.980122	5.78103	16556.5
155262539	0.708333	CCS(=O)(=O)c1ccc(CC(=O)Nc2ccc(C(C)(C)C(N)=O)cc2)cc1	0.980122	5.78103	16556.5
520155153	0.77551	CC(C)CN(Cc1ccccc1)S(=O)(=O)c1ccc(S(=O)(=O)N2CCOCC2)cc1	0.976123	6.05731	8763.7
320584159	0.708333	O=C(O)c1ccc(NC(=O)c2cc([N+](=O)[O-])ccc2Cl)c(F)c1	0.96955	6.55486	2787
156633480	0.705882	COc1cc(F)c(NC(=O)c2cc([N+](=O)[O-])ccc2Cl)cc1F	0.967718	6.63613	2311.39
809193967	0.702128	O=C(Nc1cccc(F)c1Cl)c1cc([N+](=O)[O-])ccc1Cl	0.965778	6.89186	1282.74
809193967	0.818182	O=C(Nc1cccc(F)c1Cl)c1cc([N+](=O)[O-])ccc1Cl	0.965778	6.89186	1282.74
107164736	0.72	COc1cc(F)c(NC(=O)c2cc([N+](=O)[O-])ccc2Cl)cc1OC	0.964508	6.48936	3240.69
728243804	0.795918	CCS(=O)(=O)c1ccc(CC(=O)Nc2cccc(-c3ccc(Cl)c(Cl)c3)c2)cc1	0.964381	6.88427	1305.35
728243804	0.754717	CCS(=O)(=O)c1ccc(CC(=O)Nc2cccc(-c3ccc(Cl)c(Cl)c3)c2)cc1	0.964381	6.88427	1305.35
728243804	0.711538	CCS(=O)(=O)c1ccc(CC(=O)Nc2cccc(-c3ccc(Cl)c(Cl)c3)c2)cc1	0.964381	6.88427	1305.35
520154855	0.716981	CC(C)CN(Cc1ccccc1)S(=O)(=O)c1ccc(C(=O)N2CCOCC2)cc1	0.963424	6.13539	7321.6
586255779	0.74	CCOc1ccc(S(=O)(=O)N(CC(C)C)c2cccc(Cl)c2)cc1	0.961533	7.00078	998.208
7344800	0.770833	O=C(Nc1ccccc1Cc1ccccc1)c1cc([N+](=O)[O-])ccc1Cl	0.960974	6.49961	3165.13
390326343	0.708333	O=C(O)c1ccc(F)c(NC(=O)c2cc([N+](=O)[O-])ccc2Cl)c1	0.959869	6.46231	3448.94
1655330446	0.708333	CCN(CC)S(=O)(=O)c1ccc(S(=O)(=O)N(CC(C)C)c2cccc(Cl)c2)cc1	0.958673	7.21365	611.437
265773	0.755556	O=C(Nc1ccc(F)cc1F)c1cc([N+](=O)[O-])ccc1Cl	0.95694	6.87254	1341.1
1663333388	0.73913	CC(C)CN(c1cccc(Cl)c1)S(=O)(=O)c1ccc(S(C)(=O)=O)cc1	0.95688	7.06967	851.792
1663333388	0.863636	CC(C)CN(c1cccc(Cl)c1)S(=O)(=O)c1ccc(S(C)(=O)=O)cc1	0.95688	7.06967	851.792
1663333388	0.714286	CC(C)CN(c1cccc(Cl)c1)S(=O)(=O)c1ccc(S(C)(=O)=O)cc1	0.95688	7.06967	851.792
1663333388	0.822222	CC(C)CN(c1cccc(Cl)c1)S(=O)(=O)c1ccc(S(C)(=O)=O)cc1	0.95688	7.06967	851.792
164816419	0.840909	Cc1cccc(F)c1NC(=O)c1cc([N+](=O)[O-])ccc1Cl	0.95674	6.7907	1619.19
112019559	0.717391	C[C@H](NC(=O)c1cc([N+](=O)[O-])ccc1Cl)C(=O)Nc1ccccc1	0.955901	6.54926	2823.2
112019561	0.717391	C[C@@H](NC(=O)c1cc([N+](=O)[O-])ccc1Cl)C(=O)Nc1ccccc1	0.955901	6.54926	2823.2
5443244	0.723404	CC(C)(C)c1ccccc1NC(=O)c1cc([N+](=O)[O-])ccc1Cl	0.955826	6.94077	1146.12
5443244	0.787234	CC(C)(C)c1ccccc1NC(=O)c1cc([N+](=O)[O-])ccc1Cl	0.955826	6.94077	1146.12
5443244	0.702128	CC(C)(C)c1ccccc1NC(=O)c1cc([N+](=O)[O-])ccc1Cl	0.955826	6.94077	1146.12
140360	0.804348	Cc1cccc(C(C)C)c1NC(=O)c1cc([N+](=O)[O-])ccc1Cl	0.954616	7.03505	922.456
1561566294	0.709091	CC(C)CN(c1cccc(Cl)c1)S(=O)(=O)c1cc(Br)cc(C(N)=O)c1	0.954447	6.53221	2936.22
451104224	0.75	CC(=O)c1ccc(S(=O)(=O)N(CC(C)C)c2ccccc2Cl)cc1	0.954378	6.60553	2480.08
586257284	0.755102	CC(C)CN(c1cccc(Cl)c1)S(=O)(=O)c1ccc(OC(C)C)cc1	0.954124	7.25205	559.699
728004579	0.730769	O=C(Cc1ccc(NC(=O)c2cc([N+](=O)[O-])ccc2Cl)cc1)Nc1ccccc1F	0.953723	6.31255	4869.12
513681	0.822222	CCc1cccc(C)c1NC(=O)c1cc([N+](=O)[O-])ccc1Cl	0.953295	6.77632	1673.71
15314006	0.723404	Cc1ccc(NC(=O)c2cc([N+](=O)[O-])ccc2Cl)c(F)c1	0.953172	6.79431	1605.81
9616678	0.716981	CCS(=O)(=O)c1ccc(CC(=O)Nc2ccc(F)cc2F)cc1	0.952213	5.24418	56993.1
5670867	0.723404	O=C(Nc1ccc(Br)cc1F)c1cc([N+](=O)[O-])ccc1Cl	0.951871	6.79055	1619.74
512725857	0.721311	CC[C@H](C)[C@](C)(O)Cn1c(C2CC2)nnc1N1CCN(Cc2ccccc2)C[C@H]1C	0.951733	5.78692	16333.6
6330160	0.755556	O=C(Nc1ccc(Cl)cc1F)c1cc([N+](=O)[O-])ccc1Cl	0.951288	6.6865	2058.24
3552364	0.717391	CC(C)c1cccc(C(C)C)c1NC(=O)c1cc([N+](=O)[O-])ccc1Cl	0.951094	6.90327	1249.48
568918	0.705882	CC[C@H](C)c1ccccc1NC(=O)c1cc([N+](=O)[O-])ccc1Cl	0.950401	6.84492	1429.14
568917	0.705882	CC[C@@H](C)c1ccccc1NC(=O)c1cc([N+](=O)[O-])ccc1Cl	0.950401	6.84492	1429.14
87393459	0.705882	COc1cc(OC)c(NC(=O)c2cc([N+](=O)[O-])ccc2Cl)cc1F	0.95028	6.57377	2668.25
324754239	0.702128	O=C(Nc1cc([N+](=O)[O-])c(F)cc1F)c1cc([N+](=O)[O-])ccc1Cl	0.950039	6.58086	2625.04
102194990	0.75	O=C(Nc1cc(F)c(F)cc1F)c1cc([N+](=O)[O-])ccc1Cl	0.950039	6.72642	1877.49
798582385	0.75	O=C(Nc1cc(Cl)c(Cl)cc1F)c1cc([N+](=O)[O-])ccc1Cl	0.950039	6.69279	2028.65
63348512	0.809524	O=C(Nc1ccc([N+](=O)[O-])cc1F)c1cc([N+](=O)[O-])ccc1Cl	0.950039	6.50184	3148.9
17092391	0.73913	O=C(Nc1ccc(I)cc1F)c1cc([N+](=O)[O-])ccc1Cl	0.950039	6.63144	2336.44
102740127	0.755102	O=C(Nc1ccc(F)cc1C(F)(F)F)c1cc([N+](=O)[O-])ccc1Cl	0.949543	6.76056	1735.57
807775351	0.702128	O=C(Nc1cc(Cl)c(O)cc1F)c1cc([N+](=O)[O-])ccc1Cl	0.949456	6.54993	2818.83
586241432	0.708333	CCc1ccc(S(=O)(=O)N(CC(C)C)c2cccc(Cl)c2)cc1	0.948945	6.70127	1989.45
1190303282	0.770833	COc1ccc(S(=O)(=O)N(CC(C)C)c2cccc(Cl)c2)cc1	0.948375	6.7678	1706.88
40230851	0.702128	O=C(Nc1cccc(F)c1F)c1cc([N+](=O)[O-])ccc1Cl	0.947953	6.78527	1639.57
40230851	0.818182	O=C(Nc1cccc(F)c1F)c1cc([N+](=O)[O-])ccc1Cl	0.947953	6.78527	1639.57
732575795	0.705882	O=C(Nc1ccccc1NCC(F)(F)F)c1cc([N+](=O)[O-])ccc1Cl	0.947915	6.5295	2954.59
63447019	0.717391	O=C(Nc1ccc([N+](=O)[O-])cc1F)c1cc(Cl)ccc1Cl	0.947791	6.54818	2830.22
471060725	0.702128	O=C(Nc1ccc([N+](=O)[O-])cc1F)c1cc(I)ccc1Cl	0.947667	6.49353	3209.74
5676848	0.755556	O=C(Nc1cc(F)ccc1F)c1cc([N+](=O)[O-])ccc1Cl	0.947284	6.8057	1564.23
325124703	0.734694	CCS(=O)(=O)c1ccccc1NC(=O)c1cc([N+](=O)[O-])ccc1Cl	0.946763	6.40195	3963.19
5717591	0.733333	CCc1cccc(CC)c1NC(=O)c1cc([N+](=O)[O-])ccc1Cl	0.946672	6.70333	1980.02
5717591	0.76087	CCc1cccc(CC)c1NC(=O)c1cc([N+](=O)[O-])ccc1Cl	0.946672	6.70333	1980.02
586208691	0.723404	CC(C)CN(c1cccc(Cl)c1)S(=O)(=O)c1ccc(Br)cc1	0.946628	6.98057	1045.75
319728481	0.765957	O=C(Nc1cccc(F)c1C(=O)O)c1cc([N+](=O)[O-])ccc1Cl	0.946236	6.54448	2854.43
586204564	0.723404	CC(C)CN(c1cccc(Cl)c1)S(=O)(=O)c1ccc(F)cc1	0.946193	6.99193	1018.76
451116906	0.730769	CC(C)CN(c1cccc(Cl)c1)S(=O)(=O)c1ccc(C(=O)N(C)C)cc1	0.946113	6.7697	1699.41
43321751	0.782609	Cc1c(F)cccc1NC(=O)c1cc([N+](=O)[O-])ccc1Cl	0.945832	6.84337	1434.28
43321751	0.708333	Cc1c(F)cccc1NC(=O)c1cc([N+](=O)[O-])ccc1Cl	0.945832	6.84337	1434.28
30757325	0.72	CCSc1ccccc1NC(=O)c1cc([N+](=O)[O-])ccc1Cl	0.944837	6.56799	2704.03
811606021	0.72	COc1cc(F)c(F)cc1NC(=O)c1cc([N+](=O)[O-])ccc1Cl	0.944624	6.74161	1812.98
4278949	0.702128	Cc1cc(C)c(NC(=O)c2cc([N+](=O)[O-])ccc2Cl)c([N+](=O)[O-])c1	0.944619	6.52328	2997.22
20298610	0.727273	O=C(Nc1c(F)cccc1F)c1cc([N+](=O)[O-])ccc1Cl	0.943786	6.6496	2240.77
20298610	0.75	O=C(Nc1c(F)cccc1F)c1cc([N+](=O)[O-])ccc1Cl	0.943786	6.6496	2240.77
174458720	0.755102	O=C(Nc1ccccc1CC(F)(F)F)c1cc([N+](=O)[O-])ccc1Cl	0.943756	7.06155	867.852
174458720	0.74	O=C(Nc1ccccc1CC(F)(F)F)c1cc([N+](=O)[O-])ccc1Cl	0.943756	7.06155	867.852
36752320	0.723404	O=C(Nc1cc(Br)ccc1F)c1cc([N+](=O)[O-])ccc1Cl	0.943438	6.69714	2008.46
3552084	0.711538	COc1ccc(C(C)(C)C)cc1NC(=O)c1cc([N+](=O)[O-])ccc1Cl	0.942839	6.66892	2143.27
772178753	0.702128	O=C(Nc1cc(F)c(F)cc1Br)c1cc([N+](=O)[O-])ccc1Cl	0.941882	6.67548	2111.17
16161245	0.75	CCc1cc(I)ccc1NC(=O)c1cc([N+](=O)[O-])ccc1Cl	0.941781	6.56282	2736.41
746387445	0.76	CC(C)CCc1ccccc1NC(=O)c1cc([N+](=O)[O-])ccc1Cl	0.941716	7.0048	989.001
119798107	0.74	Cc1cccc(OC(F)F)c1NC(=O)c1cc([N+](=O)[O-])ccc1Cl	0.941024	6.71868	1911.24
7651068	0.772727	O=C(Nc1cc(Cl)ccc1F)c1cc([N+](=O)[O-])ccc1Cl	0.940188	6.74267	1808.53
1190302492	0.75	CC(C)CN(c1cccc(Cl)c1)S(=O)(=O)c1cc(Cl)cc(C(N)=O)c1	0.940075	6.51214	3075.11
5617662	0.723404	Cc1cc(F)ccc1NC(=O)c1cc([N+](=O)[O-])ccc1Cl	0.940044	6.96328	1088.22
1663333579	0.928571	CC(C)CN(c1cccc(Cl)c1)S(=O)(=O)c1ccc(S(N)(=O)=O)cc1	0.93973	6.57271	2674.8
3561202	0.723404	CC(C)c1ccccc1NC(=O)c1cc([N+](=O)[O-])ccc1Cl	0.939539	7.11343	770.137
3561202	0.702128	CC(C)c1ccccc1NC(=O)c1cc([N+](=O)[O-])ccc1Cl	0.939539	7.11343	770.137
32079415	0.847826	CCCc1ccccc1NC(=O)c1cc([N+](=O)[O-])ccc1Cl	0.938851	6.80113	1580.78
809317152	0.703704	C[C@H](Oc1ccccc1NC(=O)c1cc([N+](=O)[O-])ccc1Cl)C(F)(F)F	0.9383	6.84932	1414.74
809317151	0.703704	C[C@@H](Oc1ccccc1NC(=O)c1cc([N+](=O)[O-])ccc1Cl)C(F)(F)F	0.9383	6.84932	1414.74
5568323	0.809524	O=C(Nc1cc([N+](=O)[O-])ccc1F)c1cc([N+](=O)[O-])ccc1Cl	0.938226	6.46516	3426.39
318505735	0.714286	O=C(Nc1cc(Cl)c(F)c(Cl)c1)c1cc([N+](=O)[O-])ccc1Cl	0.937942	6.7218	1897.57
155349704	0.711538	O=C(Nc1ccccc1CCC(F)(F)F)c1cc([N+](=O)[O-])ccc1Cl	0.937273	6.93613	1158.43
155349704	0.72549	O=C(Nc1ccccc1CCC(F)(F)F)c1cc([N+](=O)[O-])ccc1Cl	0.937273	6.93613	1158.43
174105425	0.716981	CC(C)(C)OC(=O)Cc1ccccc1NC(=O)c1cc([N+](=O)[O-])ccc1Cl	0.936368	6.4353	3670.32
322056342	0.717391	O=C(O)Cc1cccc(NC(=O)c2cc([N+](=O)[O-])ccc2Cl)c1	0.936318	5.98801	10280
6240720	0.770833	O=C(Nc1ccc(Cl)cc1C(F)(F)F)c1cc([N+](=O)[O-])ccc1Cl	0.93616	6.59903	2517.5
5568321	0.733333	O=C(Nc1cc([N+](=O)[O-])ccc1F)c1cc(Cl)ccc1Cl	0.935948	6.57522	2659.38
734400046	0.716981	C[C@H](Oc1ccccc1NC(=O)c1cc([N+](=O)[O-])ccc1Cl)c1ccccc1	0.935341	6.77471	1679.94
734400049	0.716981	C[C@@H](Oc1ccccc1NC(=O)c1cc([N+](=O)[O-])ccc1Cl)c1ccccc1	0.935341	6.77471	1679.94
1184174	0.702128	O=C(Nc1cc([N+](=O)[O-])ccc1F)c1cc(I)ccc1Cl	0.935331	6.47058	3383.9
115301351	0.791667	CC(C)(C)Oc1ccccc1NC(=O)c1cc([N+](=O)[O-])ccc1Cl	0.935299	6.99079	1021.44
586217508	0.772727	CC(C)CN(c1cccc(Cl)c1)S(=O)(=O)c1ccc(Cl)cc1	0.934649	6.96323	1088.35
586217508	0.702128	CC(C)CN(c1cccc(Cl)c1)S(=O)(=O)c1ccc(Cl)cc1	0.934649	6.96323	1088.35
586217508	0.73913	CC(C)CN(c1cccc(Cl)c1)S(=O)(=O)c1ccc(Cl)cc1	0.934649	6.96323	1088.35
586217508	0.708333	CC(C)CN(c1cccc(Cl)c1)S(=O)(=O)c1ccc(Cl)cc1	0.934649	6.96323	1088.35
586217508	0.708333	CC(C)CN(c1cccc(Cl)c1)S(=O)(=O)c1ccc(Cl)cc1	0.934649	6.96323	1088.35
438796	0.702128	Cc1cccc(NC(=O)c2cc([N+](=O)[O-])ccc2Cl)c1Cl	0.934294	7.05117	888.862
438796	0.818182	Cc1cccc(NC(=O)c2cc([N+](=O)[O-])ccc2Cl)c1Cl	0.934294	7.05117	888.862
438796	0.755556	Cc1cccc(NC(=O)c2cc([N+](=O)[O-])ccc2Cl)c1Cl	0.934294	7.05117	888.862
778143783	0.787234	O=C(Nc1ccccc1-c1c(F)cccc1F)c1cc([N+](=O)[O-])ccc1Cl	0.933298	6.42823	3730.54
132358764	0.795918	Cc1c(NC(=O)c2cc([N+](=O)[O-])ccc2Cl)cccc1C(F)(F)F	0.932973	6.91097	1227.52
751153549	0.772727	O=C(c1ccccc1)c1cccc(NC(=O)c2cc([N+](=O)[O-])ccc2Cl)c1	0.932736	6.23917	5765.4
104331254	0.73913	CC1=C(/C=C\C(C)=C/C=C(C(=O)O)\C(C)=C/C(=O)O)C(C)(C)CCC1	0.932435	6.03339	9259.94
8614644	0.73913	CC1=C(/C=C/C(C)=C\C=C(C(=O)O)/C(C)=C\C(=O)O)C(C)(C)CCC1	0.932435	6.03339	9259.94
5497332	0.73913	CC1=C(/C=C/C(C)=C/C=C(C(=O)O)\C(C)=C/C(=O)O)C(C)(C)CCC1	0.932435	6.03339	9259.94
104331262	0.73913	CC1=C(/C=C\C(C)=C\C=C(C(=O)O)/C(C)=C\C(=O)O)C(C)(C)CCC1	0.932435	6.03339	9259.94
316817241	0.734694	CCc1cc(Br)ccc1NC(=O)c1cc([N+](=O)[O-])ccc1Cl	0.93237	6.66644	2155.58
263984711	0.74	CCS(=O)(=O)c1ccc(CC(=O)Nc2ccc(C(C)(C)C#N)cc2)cc1	0.931685	6.1331	7360.43
128567	0.813953	O=C(Nc1ccccc1F)c1ccc([N+](=O)[O-])cc1Cl	0.930836	6.55481	2787.35
770050810	0.795918	COc1cccc(NC(=O)c2cc([N+](=O)[O-])ccc2Cl)c1F	0.930153	6.78888	1625.99
326563034	0.818182	CCc1ccc([N+](=O)[O-])cc1NC(=O)c1cc([N+](=O)[O-])ccc1Cl	0.930067	6.34618	4506.27
31776429	0.77551	CC(C)Oc1ccccc1NC(=O)c1cc([N+](=O)[O-])ccc1Cl	0.92993	6.94372	1138.37
476177737	0.701754	CCS(=O)(=O)c1ccc(CC(=O)N[C@@H](C(=O)Nc2ccccc2)c2ccccc2)cc1	0.929493	6.69329	2026.31
476177739	0.701754	CCS(=O)(=O)c1ccc(CC(=O)N[C@H](C(=O)Nc2ccccc2)c2ccccc2)cc1	0.929493	6.69329	2026.31
26023465	0.77551	COc1cc(F)ccc1NC(=O)c1cc([N+](=O)[O-])ccc1Cl	0.929436	6.86366	1368.81
262409507	0.723404	CCS(=O)(=O)c1ccc(CC(=O)Nc2ccc(C(C)(C)C(=O)O)cc2)cc1	0.929342	5.88338	13080.3
262409507	0.804348	CCS(=O)(=O)c1ccc(CC(=O)Nc2ccc(C(C)(C)C(=O)O)cc2)cc1	0.929342	5.88338	13080.3
262409507	0.787234	CCS(=O)(=O)c1ccc(CC(=O)Nc2ccc(C(C)(C)C(=O)O)cc2)cc1	0.929342	5.88338	13080.3
262409507	0.75	CCS(=O)(=O)c1ccc(CC(=O)Nc2ccc(C(C)(C)C(=O)O)cc2)cc1	0.929342	5.88338	13080.3
262409507	0.734694	CCS(=O)(=O)c1ccc(CC(=O)Nc2ccc(C(C)(C)C(=O)O)cc2)cc1	0.929342	5.88338	13080.3
262409507	0.711538	CCS(=O)(=O)c1ccc(CC(=O)Nc2ccc(C(C)(C)C(=O)O)cc2)cc1	0.929342	5.88338	13080.3
262409507	0.705882	CCS(=O)(=O)c1ccc(CC(=O)Nc2ccc(C(C)(C)C(=O)O)cc2)cc1	0.929342	5.88338	13080.3
476134271	0.716981	CCS(=O)(=O)c1ccc(CC(=O)Nc2ccc(Oc3cccc(Cl)c3)cc2)cc1	0.929193	6.78973	1622.8
464719538	0.729167	CCc1ccc([N+](=O)[O-])cc1NC(=O)c1cc(Cl)ccc1Cl	0.928843	6.47773	3328.67
47885352	0.77551	CNC(=O)Cc1ccccc1NC(=O)c1cc([N+](=O)[O-])ccc1Cl	0.928063	6.40493	3936.1
18253841	0.714286	O=C(Nc1cc(F)cc(F)c1)c1cc([N+](=O)[O-])ccc1Cl	0.927915	6.79886	1589.07
181766198	0.782609	Cc1cccc(NC(=O)c2cc([N+](=O)[O-])ccc2Cl)c1F	0.927348	6.97564	1057.7
181766198	0.708333	Cc1cccc(NC(=O)c2cc([N+](=O)[O-])ccc2Cl)c1F	0.927348	6.97564	1057.7
181766198	0.723404	Cc1cccc(NC(=O)c2cc([N+](=O)[O-])ccc2Cl)c1F	0.927348	6.97564	1057.7
464709445	0.714286	CCc1ccc([N+](=O)[O-])cc1NC(=O)c1cc(I)ccc1Cl	0.92682	6.44638	3577.79
7906722	0.727273	CC1(C)CN(C(=O)NCCc2ccc(F)c(Br)c2)[C@@H]2COC[C@@H]21	0.926481	4.44828	356221
1591349134	0.76	CC(C)CN(c1cccc(Cl)c1)S(=O)(=O)c1ccc(C(=O)O)cc1	0.926003	6.6365	2309.41
3566325	0.723404	Cc1ccc(F)cc1NC(=O)c1cc([N+](=O)[O-])ccc1Cl	0.9256	6.92653	1184.31
15965263	0.723404	Cc1ccc(F)c(NC(=O)c2cc([N+](=O)[O-])ccc2Cl)c1	0.925591	6.6891	2045.96
180465777	0.73913	O=C(Nc1ccc(O)cc1F)c1cc([N+](=O)[O-])ccc1Cl	0.924979	6.53691	2904.6
3561413	0.717391	O=C(Nc1ccc(F)c(F)c1F)c1cc([N+](=O)[O-])ccc1Cl	0.924645	6.56718	2709.04
754631380	0.735849	CCC(C)(C)OCc1ccccc1NC(=O)c1cc([N+](=O)[O-])ccc1Cl	0.923952	6.83354	1467.11
513653	0.744186	O=C(Nc1cccc(F)c1)c1cc([N+](=O)[O-])ccc1Cl	0.922647	6.65882	2193.71
8169654	0.702128	CSc1ccccc1NC(=O)c1cc([N+](=O)[O-])ccc1Cl	0.922007	6.7081	1958.38
8169654	0.717391	CSc1ccccc1NC(=O)c1cc([N+](=O)[O-])ccc1Cl	0.922007	6.7081	1958.38
8169654	0.73913	CSc1ccccc1NC(=O)c1cc([N+](=O)[O-])ccc1Cl	0.922007	6.7081	1958.38
8169654	0.702128	CSc1ccccc1NC(=O)c1cc([N+](=O)[O-])ccc1Cl	0.922007	6.7081	1958.38
8169654	0.708333	CSc1ccccc1NC(=O)c1cc([N+](=O)[O-])ccc1Cl	0.922007	6.7081	1958.38
586200380	0.73913	Cc1ccc(S(=O)(=O)N(CC(C)C)c2cccc(Cl)c2)cc1	0.921885	6.86783	1355.71
586200380	0.708333	Cc1ccc(S(=O)(=O)N(CC(C)C)c2cccc(Cl)c2)cc1	0.921885	6.86783	1355.71
921014280	0.714286	Cc1c(Cl)cc(NC(=O)c2cc([N+](=O)[O-])ccc2Cl)cc1Cl	0.921616	6.81485	1531.63
468992544	0.711538	CCS(=O)(=O)c1ccc(CC(=O)Nc2ccc(Cl)cc2-c2cccc(Cl)c2)cc1	0.92142	6.47065	3383.37
468992544	0.730769	CCS(=O)(=O)c1ccc(CC(=O)Nc2ccc(Cl)cc2-c2cccc(Cl)c2)cc1	0.92142	6.47065	3383.37
468992544	0.709091	CCS(=O)(=O)c1ccc(CC(=O)Nc2ccc(Cl)cc2-c2cccc(Cl)c2)cc1	0.92142	6.47065	3383.37
174903078	0.717391	O=C(Nc1cc(F)ccc1O)c1cc([N+](=O)[O-])ccc1Cl	0.9213	6.67397	2118.5
76180270	0.711111	O=C(Nc1cc(F)ccc1Cl)c1cc([N+](=O)[O-])ccc1Cl	0.921228	7.018	959.4
185941615	0.77551	C[S@](=O)Cc1ccccc1NC(=O)c1cc([N+](=O)[O-])ccc1Cl	0.918742	6.64842	2246.88
185941589	0.77551	C[S@@](=O)Cc1ccccc1NC(=O)c1cc([N+](=O)[O-])ccc1Cl	0.918742	6.64842	2246.88
113101185	0.717391	O=C(CCNC(=O)c1cc([N+](=O)[O-])ccc1Cl)Nc1ccccc1	0.91857	5.87723	13266.9
798541178	0.702128	CC(C)(C)Nc1ccccc1NC(=O)c1cc([N+](=O)[O-])ccc1Cl	0.918409	6.76974	1699.26
798541178	0.723404	CC(C)(C)Nc1ccccc1NC(=O)c1cc([N+](=O)[O-])ccc1Cl	0.918409	6.76974	1699.26
731465743	0.705882	Cc1cc(Oc2ccccc2)ccc1NC(=O)c1cc([N+](=O)[O-])ccc1Cl	0.917965	6.3433	4536.31
55453708	0.853659	O=C(Nc1ccccc1)Nc1cccc(NC(=O)c2cc([N+](=O)[O-])ccc2Cl)c1	0.917562	5.94221	11423.3
557774	0.74	O=C(Nc1ccccc1OC(F)F)c1cc([N+](=O)[O-])ccc1Cl	0.917396	6.90661	1239.9
730984638	0.717391	CC(C)(NC(=O)c1cc([N+](=O)[O-])ccc1Cl)C(=O)Nc1ccccc1	0.917191	6.39685	4010.06
916562806	0.717391	O=C(Nc1ccccc1Nc1ccccc1)c1cc([N+](=O)[O-])ccc1Cl	0.917172	6.29539	5065.38
916562806	0.767442	O=C(Nc1ccccc1Nc1ccccc1)c1cc([N+](=O)[O-])ccc1Cl	0.917172	6.29539	5065.38
916562806	0.702128	O=C(Nc1ccccc1Nc1ccccc1)c1cc([N+](=O)[O-])ccc1Cl	0.917172	6.29539	5065.38
916562806	0.702128	O=C(Nc1ccccc1Nc1ccccc1)c1cc([N+](=O)[O-])ccc1Cl	0.917172	6.29539	5065.38
916562806	0.702128	O=C(Nc1ccccc1Nc1ccccc1)c1cc([N+](=O)[O-])ccc1Cl	0.917172	6.29539	5065.38
119864297	0.705882	CCN(CC)C(=O)c1ccccc1NC(=O)c1cc([N+](=O)[O-])ccc1Cl	0.91621	6.56405	2728.68
321201785	0.787234	O=C(O)Cc1ccccc1NC(=O)c1cc([N+](=O)[O-])ccc1Cl	0.914297	6.53642	2907.92
205981195	0.753846	Cc1ccc([C@H](NC(=O)Cc2ccc(OCc3c(C)noc3C)cc2)c2ccccc2)c(C)c1	0.913598	8.43554	36.6824
205981221	0.753846	Cc1ccc([C@@H](NC(=O)Cc2ccc(OCc3c(C)noc3C)cc2)c2ccccc2)c(C)c1	0.913598	8.43554	36.6824
451820	0.755556	Cc1cc(Cl)ccc1NC(=O)c1cc([N+](=O)[O-])ccc1Cl	0.912375	6.78974	1622.79
17088356	0.755556	O=C(Cc1ccccc1)Nc1ccc(NC(=O)c2cc([N+](=O)[O-])ccc2Cl)cc1	0.912211	6.21196	6138.24
915873511	0.702128	Cc1cc(Br)cc(Cl)c1NC(=O)c1cc([N+](=O)[O-])ccc1Cl	0.911893	6.63417	2321.83
1180357	0.772727	Cc1cc(Br)cc(C)c1NC(=O)c1cc([N+](=O)[O-])ccc1Cl	0.911893	6.76046	1735.96
768258221	0.717391	O=C(Nc1ccc(F)cc1O)c1cc([N+](=O)[O-])ccc1Cl	0.911747	6.67886	2094.8
521767125	0.73913	CC(=O)c1ccc(S(=O)(=O)N(Cc2ccccc2)CC(C)C)cc1	0.911458	6.07767	8362.47
184594894	0.804348	CSc1cccc(C)c1NC(=O)c1cc([N+](=O)[O-])ccc1Cl	0.911223	6.54386	2858.54
5749613	0.733333	Cc1cc(C)c(NC(=O)c2cc([N+](=O)[O-])ccc2Cl)c(Cl)c1	0.911085	6.83011	1478.73
5538460	0.809524	Cc1cc(C)c(NC(=O)c2cc([N+](=O)[O-])ccc2Cl)c(C)c1	0.911085	6.8707	1346.79
182112390	0.703704	C[C@H](C#N)Oc1ccccc1NC(=O)c1cc([N+](=O)[O-])ccc1Cl	0.911073	6.66729	2151.36
182112370	0.703704	C[C@@H](C#N)Oc1ccccc1NC(=O)c1cc([N+](=O)[O-])ccc1Cl	0.911073	6.66729	2151.36
218123841	0.702128	O=C(Nc1ccccc1C(=O)c1ccccc1)c1cc([N+](=O)[O-])ccc1Cl	0.910281	6.40599	3926.5
480465596	0.73913	CCS(=O)(=O)c1ccc(NC(=O)Cc2ccc(C(C)(C)C)cc2)cc1	0.910269	6.07005	8510.47
480465596	0.723404	CCS(=O)(=O)c1ccc(NC(=O)Cc2ccc(C(C)(C)C)cc2)cc1	0.910269	6.07005	8510.47
480465596	0.723404	CCS(=O)(=O)c1ccc(NC(=O)Cc2ccc(C(C)(C)C)cc2)cc1	0.910269	6.07005	8510.47
480465596	0.708333	CCS(=O)(=O)c1ccc(NC(=O)Cc2ccc(C(C)(C)C)cc2)cc1	0.910269	6.07005	8510.47
480465596	0.772727	CCS(=O)(=O)c1ccc(NC(=O)Cc2ccc(C(C)(C)C)cc2)cc1	0.910269	6.07005	8510.47
480465596	0.733333	CCS(=O)(=O)c1ccc(NC(=O)Cc2ccc(C(C)(C)C)cc2)cc1	0.910269	6.07005	8510.47
728240987	0.75	CCS(=O)(=O)c1ccc(CC(=O)Nc2ccc(-c3cccc(Cl)c3)cc2C)cc1	0.907082	6.36792	4286.31
728240987	0.730769	CCS(=O)(=O)c1ccc(CC(=O)Nc2ccc(-c3cccc(Cl)c3)cc2C)cc1	0.907082	6.36792	4286.31
391826535	0.74	O=C(Nc1ccc(Br)cc1C(F)(F)F)c1cc([N+](=O)[O-])ccc1Cl	0.906806	6.60531	2481.33
161744694	0.809524	Cc1cc(Cl)cc(C)c1NC(=O)c1cc([N+](=O)[O-])ccc1Cl	0.905819	6.8163	1526.51
1190303206	0.716981	COC(=O)c1ccc(S(=O)(=O)N(CC(C)C)c2cccc(Cl)c2)cc1	0.905635	6.47456	3353.06
186108129	0.791667	CSCc1ccccc1NC(=O)c1cc([N+](=O)[O-])ccc1Cl	0.905518	6.73375	1846.07
2573600	0.714286	Cc1cc(C)cc(NC(=O)c2cc([N+](=O)[O-])ccc2Cl)c1	0.905207	6.88572	1301
1464146220	0.72549	CC(C)CN(Cc1cccc(Cl)c1)S(=O)(=O)c1cc(S(C)(=O)=O)ccc1Cl	0.904638	6.35739	4391.49
808913114	0.770833	O=C(Nc1cc(Cl)ccc1C(F)(F)F)c1cc([N+](=O)[O-])ccc1Cl	0.904364	6.71364	1933.57
744380954	0.717391	O=C(Nc1cc(F)c(F)cc1I)c1cc([N+](=O)[O-])ccc1Cl	0.903121	6.49428	3204.19
520145955	0.703704	CCS(=O)(=O)c1ccc(C(=O)N[C@H](C(=O)Nc2ccccc2)c2ccccc2)cc1	0.903019	6.24965	5628
520145956	0.703704	CCS(=O)(=O)c1ccc(C(=O)N[C@@H](C(=O)Nc2ccccc2)c2ccccc2)cc1	0.903019	6.24965	5628
586155313	0.714286	CC(C)CN(Cc1ccccc1)S(=O)(=O)c1ccc(Cl)cc1	0.902854	6.09953	7951.82
920223727	0.72549	O=C(Nc1ccccc1Oc1ccc(Cl)cc1)c1cc([N+](=O)[O-])ccc1Cl	0.902494	6.35809	4384.43
15998365	0.745098	CCCOc1ccccc1NC(=O)c1cc([N+](=O)[O-])ccc1Cl	0.902092	6.42358	3770.66
812040339	0.711538	O=C(Nc1cc([N+](=O)[O-])ccc1F)c1cc(S(=O)(=O)Nc2ccccc2F)ccc1Cl	0.901509	6.08241	8271.6
118247376	0.708333	CCS(=O)(=O)c1cccc(NC(=O)Cc2ccc(Cl)cc2)c1	0.901224	5.20569	62273.8
346983598	0.928571	CC(C)CN(Cc1ccccc1)S(=O)(=O)c1ccc(C(N)=O)cc1	0.901143	5.90687	12391.7
63446997	0.733333	O=C(Nc1ccc([N+](=O)[O-])cc1F)c1ccccc1Cl	0.900148	6.45265	3526.54
748198776	0.76087	Cc1c(NC(=O)c2cc([N+](=O)[O-])ccc2Cl)cccc1C(=O)Nc1ccccc1	0.900064	6.06781	8554.4
586204963	0.714286	CC(C)CN(c1ccc(Cl)cc1)S(=O)(=O)c1ccc(F)cc1	0.900052	6.78414	1643.84
915168322	0.75	CCN(Cc1ccccc1NC(=O)c1cc([N+](=O)[O-])ccc1Cl)C(C)=O	0.899676	6.65958	2189.87
71916518	0.74	CC(C)CN(c1cccc(O)c1)S(=O)(=O)c1ccc(C(N)=O)cc1	0.899553	6.08791	8167.61
37285997	0.733333	O=C(Nc1ccccc1Cl)c1cc([N+](=O)[O-])ccc1F	0.899138	6.62371	2378.45
17097189	0.702128	Cc1cc(NC(=O)c2cc([N+](=O)[O-])ccc2Cl)c(C)cc1I	0.898842	6.7284	1868.95
157745327	0.733333	Cc1cc(Cl)c(NC(=O)c2cc([N+](=O)[O-])ccc2Cl)cc1Cl	0.898842	6.85187	1406.47
5540749	0.723404	Cc1cc(Br)ccc1NC(=O)c1cc([N+](=O)[O-])ccc1Cl	0.898842	6.82609	1492.49
36872286	0.73913	Cc1cc(I)ccc1NC(=O)c1cc([N+](=O)[O-])ccc1Cl	0.898842	6.66586	2158.45
118634375	0.702128	Cc1cc(Cl)c([N+](=O)[O-])cc1NC(=O)c1cc([N+](=O)[O-])ccc1Cl	0.898842	6.51324	3067.31
192731578	0.702128	Cc1cc(C)c([N+](=O)[O-])cc1NC(=O)c1cc([N+](=O)[O-])ccc1Cl	0.898842	6.50427	3131.31
325732012	0.702128	Cc1cc([N+](=O)[O-])c(Cl)cc1NC(=O)c1cc([N+](=O)[O-])ccc1Cl	0.898842	6.41806	3818.92
501446155	0.712121	Cc1noc(C)c1COc1ccc(CC(=O)N[C@@H](c2ccccc2)c2cccc(Cl)c2)cc1	0.898776	7.77311	168.613
501446146	0.712121	Cc1noc(C)c1COc1ccc(CC(=O)N[C@H](c2ccccc2)c2cccc(Cl)c2)cc1	0.898776	7.77311	168.613
93547043	0.77551	COc1ccc(F)cc1NC(=O)c1cc([N+](=O)[O-])ccc1Cl	0.898504	6.7321	1853.12
1665242777	0.709091	CC(C)CN(Cc1cccc(Cl)c1)S(=O)(=O)N1CCN(S(C)(=O)=O)CC1	0.89777	6.02487	9443.44
796333907	0.72	COc1cc(NC(=O)c2cc([N+](=O)[O-])ccc2Cl)c(C)cc1C	0.896995	6.64665	2256.05
906482802	0.703704	Cc1cccc(Oc2ccccc2NC(=O)c2cc([N+](=O)[O-])ccc2Cl)c1	0.896424	6.26995	5370.94
998448	0.755102	O=C(Nc1ccccc1Oc1ccccc1)c1cc([N+](=O)[O-])ccc1Cl	0.895613	6.34883	4478.83
13602483	0.702128	Cc1cc([N+](=O)[O-])ccc1NC(=O)c1cc(I)ccc1Cl	0.89431	6.52242	3003.19
29617458	0.711111	CNC(=O)Nc1cccc(NC(=O)c2cc([N+](=O)[O-])ccc2Cl)c1	0.894238	6.15953	6925.8
468903516	0.730769	CCS(=O)(=O)c1ccc(CC(=O)Nc2ccc(Cl)cc2-c2ccccc2Cl)cc1	0.893588	6.99236	1017.74
916399311	0.711538	O=C(Nc1ccccc1COCc1ccccc1)c1cc([N+](=O)[O-])ccc1Cl	0.891851	6.27893	5261.05
9112563	0.774194	Cc1noc(C)c1COc1ccc(CC(=O)N[C@H](c2ccccc2)c2ccc(Cl)cc2)cc1	0.891456	8.02406	94.6102
9112562	0.774194	Cc1noc(C)c1COc1ccc(CC(=O)N[C@@H](c2ccccc2)c2ccc(Cl)cc2)cc1	0.891456	8.02406	94.6102
595270	0.755556	O=C(Nc1cccc(Oc2ccccc2)c1)c1cc([N+](=O)[O-])ccc1Cl	0.891234	6.16615	6821.01
103116	0.744186	Cc1cccc(NC(=O)c2cc([N+](=O)[O-])ccc2Cl)c1	0.891088	6.73321	1848.37
462261389	0.723404	CC(C)CN(Cc1ccccc1)S(=O)(=O)c1ccc(C(=O)C(C)C)cc1	0.89074	6.655	2213.08
29512397	0.76087	O=C(Nc1ccccc1C(=O)Nc1ccccc1F)c1ccc([N+](=O)[O-])cc1Cl	0.890258	6.0981	7978.12
451101567	0.72	CC(C)CN(c1ccccc1Cl)S(=O)(=O)c1ccc(C(=O)N(C)C)cc1	0.889857	6.41427	3852.38
54827597	0.711111	COC(=O)Nc1cccc(NC(=O)c2cc([N+](=O)[O-])ccc2Cl)c1	0.88876	6.25153	5603.62
734347118	0.795455	O=C(Nc1ccc(Cl)c(C(=O)Nc2ccccc2)c1)c1cc([N+](=O)[O-])ccc1F	0.887288	6.07235	8465.42
1662937927	0.716981	CCOc1ccc(S(=O)(=O)N(CC(C)C)c2ccc(C)cc2C)cc1	0.886845	6.78145	1654.05
1463943057	0.744681	CCc1ccc(CN(CC(C)C)S(=O)(=O)c2ccc(C(N)=O)cc2)cc1	0.886769	6.22704	5928.67
58384238	0.705882	O=C(Nc1ccccc1OC(F)(F)F)c1cc([N+](=O)[O-])ccc1Cl	0.886214	7.11449	768.257
58384238	0.74	O=C(Nc1ccccc1OC(F)(F)F)c1cc([N+](=O)[O-])ccc1Cl	0.886214	7.11449	768.257
103094	0.755556	Cc1ccc(NC(=O)c2cc([N+](=O)[O-])ccc2Cl)c(C)c1	0.884301	6.86871	1352.97
44549573	0.705882	COCc1ccccc1NC(=O)c1cc([N+](=O)[O-])ccc1Cl	0.883879	6.76376	1722.81
44549573	0.791667	COCc1ccccc1NC(=O)c1cc([N+](=O)[O-])ccc1Cl	0.883879	6.76376	1722.81
171747301	0.734694	COC(=O)c1c(F)cccc1NC(=O)c1cc([N+](=O)[O-])ccc1Cl	0.883864	6.32982	4679.33
13391054	0.708333	Cc1cc(C(=O)O)ccc1NC(=O)c1cc([N+](=O)[O-])ccc1Cl	0.883686	6.41053	3885.75
809356920	0.72	COc1cc(Cl)c(NC(=O)c2cc([N+](=O)[O-])ccc2Cl)cc1C	0.88227	6.80078	1582.06
194995857	0.705882	COc1cccc(C)c1NC(=O)c1cc([N+](=O)[O-])ccc1Cl	0.882258	6.64678	2255.4
194995857	0.804348	COc1cccc(C)c1NC(=O)c1cc([N+](=O)[O-])ccc1Cl	0.882258	6.64678	2255.4
1117575	0.704545	CC(C)C(=O)Nc1ccc(NC(=O)c2cc([N+](=O)[O-])ccc2Cl)cc1	0.881963	6.5931	2552.13
60336946	0.740741	CCn1c2ccccc2c2cc(NC(=O)Cc3ccc(C#N)cc3)ccc21	0.881839	5.9932	10157.9
60336946	0.722222	CCn1c2ccccc2c2cc(NC(=O)Cc3ccc(C#N)cc3)ccc21	0.881839	5.9932	10157.9
60336946	0.740741	CCn1c2ccccc2c2cc(NC(=O)Cc3ccc(C#N)cc3)ccc21	0.881839	5.9932	10157.9
60336946	0.769231	CCn1c2ccccc2c2cc(NC(=O)Cc3ccc(C#N)cc3)ccc21	0.881839	5.9932	10157.9
103088	0.761905	CC(=O)Nc1cccc(NC(=O)c2cc([N+](=O)[O-])ccc2Cl)c1	0.880844	6.32739	4705.53
520154920	0.918919	CC(C)CN(Cc1ccccc1)S(=O)(=O)c1ccc(S(C)(=O)=O)cc1	0.880656	6.00379	9913.07
590252361	0.714286	CCS(=O)(=O)c1ccc(C(=O)Nc2ccc(CC(=O)Nc3ccccc3F)cc2)cc1	0.880336	6.05537	8803.07
103132	0.77551	CCOc1ccccc1NC(=O)c1cc([N+](=O)[O-])ccc1Cl	0.879955	6.40577	3928.52
103132	0.72	CCOc1ccccc1NC(=O)c1cc([N+](=O)[O-])ccc1Cl	0.879955	6.40577	3928.52
20298394	0.755556	O=C(Nc1cccc(Cl)c1F)c1cc([N+](=O)[O-])ccc1Cl	0.879734	6.82697	1489.46
103112	0.902439	Cc1cccc(Cl)c1NC(=O)c1cc([N+](=O)[O-])ccc1Cl	0.879287	6.90321	1249.67
103112	0.717391	Cc1cccc(Cl)c1NC(=O)c1cc([N+](=O)[O-])ccc1Cl	0.879287	6.90321	1249.67
747288859	0.735849	COc1cc(Oc2ccccc2)ccc1NC(=O)c1cc([N+](=O)[O-])ccc1Cl	0.878828	6.15678	6969.79
553882714	0.8	CCS(=O)(=O)c1ccc(CNC(=O)c2ccc3c(c2)c(C)c(C)n3CCOC)cc1	0.877208	5.95504	11090.7
1605322121	0.840909	Cc1cccc(C(=O)O)c1NC(=O)c1cc([N+](=O)[O-])ccc1Cl	0.877091	6.41812	3818.36
920016500	0.705882	Cc1cc(Sc2ccccc2)ccc1NC(=O)c1cc([N+](=O)[O-])ccc1Cl	0.876622	6.28566	5180.18
1561565982	0.729167	CC(C)CN(c1cccc(Cl)c1)S(=O)(=O)c1cccc(S(C)(=O)=O)c1	0.875888	6.71076	1946.44
1561565982	0.804348	CC(C)CN(c1cccc(Cl)c1)S(=O)(=O)c1cccc(S(C)(=O)=O)c1	0.875888	6.71076	1946.44
37368054	0.723404	Cc1ccc(Br)cc1NC(=O)c1cc([N+](=O)[O-])ccc1Cl	0.875499	6.7871	1632.69
127344	0.822222	CCc1ccccc1NC(=O)c1ccc([N+](=O)[O-])cc1Cl	0.875434	6.49291	3214.3
14818389	0.730769	Cc1ccc(Oc2ccccc2NC(=O)c2cc([N+](=O)[O-])ccc2Cl)cc1	0.874745	6.32741	4705.28
586196447	0.702128	CC(C)CN(c1cccc(Cl)c1)S(=O)(=O)c1ccccc1	0.87392	6.54734	2835.68
586196447	0.733333	CC(C)CN(c1cccc(Cl)c1)S(=O)(=O)c1ccccc1	0.87392	6.54734	2835.68
586196447	0.702128	CC(C)CN(c1cccc(Cl)c1)S(=O)(=O)c1ccccc1	0.87392	6.54734	2835.68
437824	0.733333	O=C(Nc1cc([N+](=O)[O-])ccc1F)c1ccccc1Cl	0.872884	6.42073	3795.48
156742624	0.702128	Cc1cscc1NC(=O)c1cc([N+](=O)[O-])ccc1Cl	0.871719	6.55711	2772.63
86167569	0.73913	Cc1ccc([N+](=O)[O-])c(C)c1NC(=O)c1cc([N+](=O)[O-])ccc1Cl	0.871413	6.36776	4287.87
5092024	0.734694	COc1cc([N+](=O)[O-])ccc1NC(=O)c1cc(Cl)ccc1Cl	0.870722	6.4722	3371.34
3018614	0.717391	O=C(Nc1ccccc1C(=O)Nc1ccccc1)c1cc([N+](=O)[O-])ccc1Cl	0.870455	6.29268	5097.11
3018614	0.702128	O=C(Nc1ccccc1C(=O)Nc1ccccc1)c1cc([N+](=O)[O-])ccc1Cl	0.870455	6.29268	5097.11
3018614	0.702128	O=C(Nc1ccccc1C(=O)Nc1ccccc1)c1cc([N+](=O)[O-])ccc1Cl	0.870455	6.29268	5097.11
3018614	0.702128	O=C(Nc1ccccc1C(=O)Nc1ccccc1)c1cc([N+](=O)[O-])ccc1Cl	0.870455	6.29268	5097.11
3018614	0.853659	O=C(Nc1ccccc1C(=O)Nc1ccccc1)c1cc([N+](=O)[O-])ccc1Cl	0.870455	6.29268	5097.11
67466884	0.711538	O=C(NCCc1ccccc1C(F)(F)F)c1cc([N+](=O)[O-])ccc1Cl	0.869505	6.34625	4505.61
759945894	0.701754	COc1ccccc1COc1cccc(NC(=O)c2cc([N+](=O)[O-])ccc2Cl)c1C	0.868275	6.19939	6318.4
444638	0.704545	CCC(=O)Nc1ccc(NC(=O)c2cc([N+](=O)[O-])ccc2Cl)cc1	0.868222	6.16438	6848.9
103079	0.711111	O=C(Nc1cccc(Cl)c1Cl)c1cc([N+](=O)[O-])ccc1Cl	0.867881	6.92843	1179.15
103079	0.711111	O=C(Nc1cccc(Cl)c1Cl)c1cc([N+](=O)[O-])ccc1Cl	0.867881	6.92843	1179.15
103079	0.727273	O=C(Nc1cccc(Cl)c1Cl)c1cc([N+](=O)[O-])ccc1Cl	0.867881	6.92843	1179.15
103079	0.711111	O=C(Nc1cccc(Cl)c1Cl)c1cc([N+](=O)[O-])ccc1Cl	0.867881	6.92843	1179.15
916702742	0.75	O=C(CNC(=O)c1cc([N+](=O)[O-])ccc1Cl)Nc1ccccc1	0.867485	5.99536	10107.4
1116093724	0.75	CCS(=O)(=O)c1cccc(NC(=O)Cc2ccc(-c3ccccc3)cc2)c1	0.865876	6.13953	7252.17
776270093	0.770833	COc1cc(Cl)ccc1NC(=O)c1cc([N+](=O)[O-])ccc1Cl	0.865407	6.60824	2464.69
1622397906	0.72549	CC(C)CN(Cc1cccc(Cl)c1)S(=O)(=O)c1ccc(Cl)c(S(C)(=O)=O)c1	0.863995	6.3562	4403.47
77901836	0.708333	CCc1ccccc1CNC(=O)c1cc([N+](=O)[O-])ccc1Cl	0.863799	6.26327	5454.18
1664043542	0.714286	CCc1ccc(CN(CC(C)C)S(=O)(=O)c2ccc(S(C)(=O)=O)cc2)cc1	0.863138	6.36482	4316.98
586219275	0.707317	CC(C)CN(c1ccccc1)S(=O)(=O)c1ccc(Cl)cc1	0.862274	6.44822	3562.71
522527513	0.72093	CC(C)CN(Cc1ccccc1)S(=O)(=O)c1ccc(CS(C)(=O)=O)cc1	0.861659	5.93167	11703.8
1464145964	0.705882	CC(=O)c1ccc(S(=O)(=O)N(Cc2cccc(Cl)c2)CC(C)C)cc1	0.861077	6.46946	3392.63
131250603	0.723404	Cc1cccc(NC(=O)c2cc([N+](=O)[O-])ccc2Cl)c1Br	0.860451	6.85964	1381.52
131250603	0.782609	Cc1cccc(NC(=O)c2cc([N+](=O)[O-])ccc2Cl)c1Br	0.860451	6.85964	1381.52
436841	0.818182	Cc1cccc(NC(=O)c2cc([N+](=O)[O-])ccc2Cl)c1C	0.860368	6.96178	1091.99
436841	0.755556	Cc1cccc(NC(=O)c2cc([N+](=O)[O-])ccc2Cl)c1C	0.860368	6.96178	1091.99
484319437	0.709091	CC(C)(C(=O)Nc1ccc(CC(=O)Nc2ccccc2F)cc1)c1ccc(F)cc1	0.860329	6.10558	7841.97
1227786	0.733333	O=C(Nc1ccccc1Br)c1cc([N+](=O)[O-])ccc1Cl	0.859999	6.91706	1210.44
1227786	0.75	O=C(Nc1ccccc1Br)c1cc([N+](=O)[O-])ccc1Cl	0.859999	6.91706	1210.44
1227786	0.733333	O=C(Nc1ccccc1Br)c1cc([N+](=O)[O-])ccc1Cl	0.859999	6.91706	1210.44
1227786	0.702128	O=C(Nc1ccccc1Br)c1cc([N+](=O)[O-])ccc1Cl	0.859999	6.91706	1210.44
1227786	0.733333	O=C(Nc1ccccc1Br)c1cc([N+](=O)[O-])ccc1Cl	0.859999	6.91706	1210.44
325047818	0.74	O=C(NCc1ccccc1C(F)(F)F)c1cc([N+](=O)[O-])ccc1Cl	0.859998	6.40162	3966.28
5586186	0.75	CCn1c2ccccc2c2cc(NC(=O)Cc3ccc(Cl)cc3)ccc21	0.859643	6.16588	6825.19
77509078	0.755102	COc1cc(C)ccc1NC(=O)c1cc([N+](=O)[O-])ccc1Cl	0.859538	6.63001	2344.18
359846619	0.784314	CCn1c2ccccc2c2cc(NC(=O)CCCC#N)ccc21	0.859216	5.13752	72857.9
921155337	0.722222	O=C(Nc1ccc(Oc2ccccc2)cc1C(F)(F)F)c1cc([N+](=O)[O-])ccc1Cl	0.858365	6.23102	5874.57
5921599	0.723404	Cc1c(NC(=O)c2cc([N+](=O)[O-])ccc2Cl)cccc1[N+](=O)[O-]	0.855604	6.5476	2834.03
194172294	0.711538	COc1cc(SC)ccc1NC(=O)c1cc([N+](=O)[O-])ccc1Cl	0.85515	6.35765	4388.86
3551932	0.72	COc1cc(Cl)c(C)cc1NC(=O)c1cc([N+](=O)[O-])ccc1Cl	0.854838	6.77108	1694.03
1209699	0.833333	O=C(Nc1ccccc1)c1cccc(NC(=O)c2cc([N+](=O)[O-])ccc2Cl)c1	0.854104	6.01606	9636.85
916407756	0.809524	O=C(Nc1cccc(NC(=O)c2cc([N+](=O)[O-])ccc2Cl)c1)c1ccccc1	0.853665	6.03617	9200.89
761228946	0.755556	CC(C)CN(Cc1ccccc1)S(=O)(=O)c1ccc(C(=O)O)cc1	0.853311	5.82871	14835
112114540	0.764706	COCCCOc1ccccc1NC(=O)c1cc([N+](=O)[O-])ccc1Cl	0.852122	6.06514	8607.2
57376683	0.78	COCCOc1ccccc1NC(=O)c1cc([N+](=O)[O-])ccc1Cl	0.852122	6.14026	7240.02
156459416	0.708333	O=C(Nc1ccncc1F)c1cc([N+](=O)[O-])ccc1Cl	0.851884	6.30736	4927.64
117139809	0.705882	O=C(Nc1ccccc1SC(F)(F)F)c1cc([N+](=O)[O-])ccc1Cl	0.851622	6.58421	2604.87
5511883	0.755556	Cc1ccc(Cl)cc1NC(=O)c1cc([N+](=O)[O-])ccc1Cl	0.851311	6.7333	1847.98
914732195	0.75	Cc1cc(-c2ccccc2)ccc1NC(=O)c1cc([N+](=O)[O-])ccc1Cl	0.850798	6.23503	5820.69
519997147	0.729167	CC(C)CN(CCc1ccccc1)S(=O)(=O)c1ccc(C(N)=O)cc1	0.850757	5.88287	13095.7
915161280	0.705882	CNC(=O)c1cc(OC)c(OC)cc1NC(=O)c1cc([N+](=O)[O-])ccc1Cl	0.849728	5.87105	13457.1
3196410	0.755556	Cc1c(Cl)cccc1NC(=O)c1cc([N+](=O)[O-])ccc1Cl	0.848885	6.90317	1249.76
1218960	0.804878	O=C(Nc1cccc(NC(=O)c2cc([N+](=O)[O-])ccc2Cl)c1)c1ccccc1Cl	0.84878	5.93218	11690.3
434963	0.708333	Cc1c(NC(=O)c2cc([N+](=O)[O-])ccc2Cl)cccc1C(=O)O	0.848621	6.47106	3380.17
103072	0.755102	COc1ccc(NC(=O)c2cc([N+](=O)[O-])ccc2Cl)c(OC)c1	0.848594	6.54083	2878.54
1475530983	0.705882	CC(C)CN(Cc1cccc(Cl)c1)S(=O)(=O)c1ccc(C(N)=O)cc1	0.848469	6.23888	5769.26
802648746	0.711111	NC(=O)C(=O)Nc1cccc(NC(=O)c2cc([N+](=O)[O-])ccc2Cl)c1	0.848313	5.72371	18892.7
605623157	0.703125	CCCn1ccc2cc(NC(=O)Cc3ccc(S(=O)(=O)CC(F)(F)F)cc3)ccc21	0.847651	7.07721	837.116
4689099	0.705882	COc1cc([N+](=O)[O-])ccc1NC(=O)c1cc(Br)ccc1Cl	0.847622	6.50808	3104
3149540	0.704545	Cc1ccc([N+](=O)[O-])cc1NC(=O)c1cc([N+](=O)[O-])ccc1Cl	0.847244	6.42433	3764.2
3149540	0.809524	Cc1ccc([N+](=O)[O-])cc1NC(=O)c1cc([N+](=O)[O-])ccc1Cl	0.847244	6.42433	3764.2
313943655	0.73913	Cc1ccc(I)cc1NC(=O)c1cc([N+](=O)[O-])ccc1Cl	0.847244	6.62041	2396.58
100809118	0.727273	O=C(Nc1cc2ccccc2cc1NC(=O)c1cc([N+](=O)[O-])ccc1Cl)c1cc([N+](=O)[O-])ccc1Cl	0.847051	5.68163	20814.5
100809118	0.727273	O=C(Nc1cc2ccccc2cc1NC(=O)c1cc([N+](=O)[O-])ccc1Cl)c1cc([N+](=O)[O-])ccc1Cl	0.847051	5.68163	20814.5
100809118	0.727273	O=C(Nc1cc2ccccc2cc1NC(=O)c1cc([N+](=O)[O-])ccc1Cl)c1cc([N+](=O)[O-])ccc1Cl	0.847051	5.68163	20814.5
100809118	0.744186	O=C(Nc1cc2ccccc2cc1NC(=O)c1cc([N+](=O)[O-])ccc1Cl)c1cc([N+](=O)[O-])ccc1Cl	0.847051	5.68163	20814.5
100809118	0.714286	O=C(Nc1cc2ccccc2cc1NC(=O)c1cc([N+](=O)[O-])ccc1Cl)c1cc([N+](=O)[O-])ccc1Cl	0.847051	5.68163	20814.5
1324056388	0.795918	COc1cccc(NC(=O)c2cc([N+](=O)[O-])ccc2Cl)c1Br	0.846792	6.60317	2493.64
3510829	0.703704	COc1ccccc1NC(=O)[C@@H](C)OC(=O)c1cc([N+](=O)[O-])ccc1Cl	0.84666	5.95109	11191.9
3510827	0.703704	COc1ccccc1NC(=O)[C@H](C)OC(=O)c1cc([N+](=O)[O-])ccc1Cl	0.84666	5.95109	11191.9
442980114	0.708333	CC(C)CN(Cc1ccccc1)S(=O)(=O)c1ccc(C(=O)N(C)C)cc1	0.845894	5.85338	14015.9
170711264	0.708333	Cc1c(Br)cccc1NC(=O)c1cc([N+](=O)[O-])ccc1Cl	0.845706	6.82488	1496.64
485462230	0.705882	CCS(=O)(=O)c1ccc(CC(=O)Nc2ccc(C(=O)O)c(Cl)c2)cc1	0.845606	5.67228	21267.5
29616127	0.744186	NC(=O)Nc1cccc(NC(=O)c2cc([N+](=O)[O-])ccc2Cl)c1	0.845372	6.07758	8364.12
37286020	0.744681	CCc1ccccc1NC(=O)c1cc([N+](=O)[O-])ccc1F	0.845284	6.12389	7518.1
474304185	0.704545	CC(C)CN(c1ccc(Cl)cc1)S(=O)(=O)c1ccc(CS(C)(=O)=O)cc1	0.845131	6.45334	3520.97
915175637	0.734694	CCNC(=O)c1ccccc1NC(=O)c1cc([N+](=O)[O-])ccc1Cl	0.844617	6.24934	5631.99
301142511	0.703704	COc1cccc(NC(=O)c2ccccc2NC(=O)c2cc([N+](=O)[O-])ccc2Cl)c1	0.844369	6.08678	8188.8
5383514	0.727273	CC(=O)c1cccc(NC(=O)c2cc([N+](=O)[O-])ccc2Cl)c1	0.843867	6.28444	5194.64
474309694	0.918919	CC(C)CN(c1ccc(Cl)cc1)S(=O)(=O)c1ccc(S(C)(=O)=O)cc1	0.843697	6.87426	1335.8
5547332	0.717391	Cc1ccc([N+](=O)[O-])cc1NC(=O)c1cc(Cl)ccc1Cl	0.843673	6.57676	2649.98
30060874	0.770833	O=C(Nc1ccccc1Oc1ccccc1Cl)c1cc([N+](=O)[O-])ccc1Cl	0.843182	6.37293	4237.13
464719361	0.744681	CCc1ccc([N+](=O)[O-])cc1NC(=O)c1ccccc1Cl	0.843036	6.40732	3914.52
521769114	0.72	Cc1cccc(CN(CC(C)C)S(=O)(=O)c2ccc(C(N)=O)cc2)c1	0.842226	6.03874	9146.63
586221603	0.711111	CC(C)CN(c1cccc(Cl)c1)S(=O)(=O)c1cccc(Cl)c1	0.842188	6.73341	1847.5
586221603	0.755556	CC(C)CN(c1cccc(Cl)c1)S(=O)(=O)c1cccc(Cl)c1	0.842188	6.73341	1847.5
2825975	0.820513	O=C(Nc1cccc([N+](=O)[O-])c1)c1cc([N+](=O)[O-])ccc1Cl	0.841905	6.4846	3276.41
5578913	0.72	COC(=O)c1cc(OC)c(OC)cc1NC(=O)c1cc([N+](=O)[O-])ccc1Cl	0.841847	5.76333	17245.3
471082973	0.702128	Cc1ccc([N+](=O)[O-])cc1NC(=O)c1cc(I)ccc1Cl	0.840809	6.50142	3151.93
590251562	0.703704	CC(C)(C(=O)Nc1ccc(CC(=O)Nc2ccccc2F)cc1)c1ccccc1	0.837858	5.96967	10723.3
103107	0.780488	O=C(Nc1cccc(Cl)c1)c1cc([N+](=O)[O-])ccc1Cl	0.837462	6.58642	2591.7
303583851	0.755556	O=C(Nc1ccc(Cl)c(C(=O)Nc2ccccc2)c1)c1ccc([N+](=O)[O-])cc1F	0.837172	6.02858	9363.11
45950671	0.723404	CN(C)c1ccccc1NC(=O)c1cc([N+](=O)[O-])ccc1Cl	0.836813	6.70492	1972.78
45950671	0.702128	CN(C)c1ccccc1NC(=O)c1cc([N+](=O)[O-])ccc1Cl	0.836813	6.70492	1972.78
15821936	0.72	COc1cc([N+](=O)[O-])ccc1NC(=O)c1cc(I)ccc1Cl	0.836658	6.3383	4588.83
103110	0.785714	O=C(Nc1ccccc1Cl)c1cc([N+](=O)[O-])ccc1Cl	0.836576	7.00907	979.324
103110	0.804878	O=C(Nc1ccccc1Cl)c1cc([N+](=O)[O-])ccc1Cl	0.836576	7.00907	979.324
103110	0.731707	O=C(Nc1ccccc1Cl)c1cc([N+](=O)[O-])ccc1Cl	0.836576	7.00907	979.324
103110	0.785714	O=C(Nc1ccccc1Cl)c1cc([N+](=O)[O-])ccc1Cl	0.836576	7.00907	979.324
103110	0.785714	O=C(Nc1ccccc1Cl)c1cc([N+](=O)[O-])ccc1Cl	0.836576	7.00907	979.324
103110	0.75	O=C(Nc1ccccc1Cl)c1cc([N+](=O)[O-])ccc1Cl	0.836576	7.00907	979.324
103110	0.733333	O=C(Nc1ccccc1Cl)c1cc([N+](=O)[O-])ccc1Cl	0.836576	7.00907	979.324
103110	0.733333	O=C(Nc1ccccc1Cl)c1cc([N+](=O)[O-])ccc1Cl	0.836576	7.00907	979.324
1318535424	0.76087	CNc1ccc([N+](=O)[O-])cc1C(=O)Nc1ccc(Cl)c(C(=O)Nc2ccccc2)c1	0.836359	5.79348	16088.8
103074	0.75	O=C(Nc1cc(Cl)cc(Cl)c1)c1cc([N+](=O)[O-])ccc1Cl	0.835347	6.69088	2037.62
5707870	0.730769	CCCCOc1ccccc1NC(=O)c1cc([N+](=O)[O-])ccc1Cl	0.835273	6.17409	6697.51
1145191	0.765957	COc1cc(OC)c(NC(=O)c2cc([N+](=O)[O-])ccc2Cl)cc1Cl	0.835139	6.51697	3041.08
769719134	0.765957	COc1cc(OC)c(OC)cc1NC(=O)c1cc([N+](=O)[O-])ccc1Cl	0.835139	6.33162	4659.98
2029737	0.755556	Cc1cc(-c2ccc(NC(=O)c3cc([N+](=O)[O-])ccc3Cl)c(C)c2)ccc1NC(=O)c1cc([N+](=O)[O-])ccc1Cl	0.833323	5.82368	15007.8
522222821	0.745763	CCCn1ccc2cc(NC(=O)Cc3ccc(C#N)cc3)ccc21	0.833226	5.58768	25841.5
103057	0.770833	COc1ccc(Cl)cc1NC(=O)c1cc([N+](=O)[O-])ccc1Cl	0.833203	6.50908	3096.88
786122575	0.722222	CCN(Cc1ccccc1)S(=O)(=O)NCc1ccc(N2CCN(C(C)=O)CC2)cc1	0.832675	5.62624	23645.9
247952500	0.73913	CC(=O)Nc1cccc(NC(=O)c2cc([N+](=O)[O-])ccc2Cl)c1C	0.830437	6.39445	4032.3
101413	0.733333	Cc1ccccc1C(=O)Nc1cc([N+](=O)[O-])ccc1Cl	0.8303	6.75053	1776.12
434623	0.734694	COc1ccc([N+](=O)[O-])cc1NC(=O)c1cc(Cl)ccc1Cl	0.830202	6.39129	4061.72
1072051	0.72	COc1cc(NC(=O)c2cc([N+](=O)[O-])ccc2Cl)c(C(=O)O)cc1OC	0.829337	5.84515	14283.9
732575335	0.723404	C[C@H](Nc1ccc(NC(=O)c2cc([N+](=O)[O-])ccc2Cl)cc1)c1ccccc1	0.828996	6.35583	4407.29
732575336	0.723404	C[C@@H](Nc1ccc(NC(=O)c2cc([N+](=O)[O-])ccc2Cl)cc1)c1ccccc1	0.828996	6.35583	4407.29
1216407	0.744186	O=C(Nc1cccc(Br)c1)c1cc([N+](=O)[O-])ccc1Cl	0.828993	6.64848	2246.57
523304712	0.732143	CCCn1ccc2cc(NC(=O)Cc3ccc(F)cc3)ccc21	0.828947	5.5705	26884.6
11380782	0.708333	CCS(=O)(=O)c1ccc(NC(=O)Cc2ccc(Cl)c(Cl)c2)cc1	0.828412	5.37678	41997.1
79319814	0.75	Cc1cccc(NC(=O)c2cc([N+](=O)[O-])ccc2Cl)c1C(N)=O	0.827901	6.46152	3455.27
55803206	0.729167	Cc1c(NC(=O)c2ccccc2)cccc1NC(=O)c1cc([N+](=O)[O-])ccc1Cl	0.827511	5.97368	10624.7
56002571	0.72549	O=C(Nc1ccccc1COc1ccccc1)c1cc([N+](=O)[O-])ccc1Cl	0.827442	6.44662	3575.84
158002244	0.73913	Cc1cc(N(C)C)cc(C)c1NC(=O)c1cc([N+](=O)[O-])ccc1Cl	0.827298	6.66485	2163.48
44634130	0.729167	Cc1ccc(C(=O)Nc2ccccc2)cc1NC(=O)c1cc([N+](=O)[O-])ccc1Cl	0.827173	5.90071	12568.8
44634130	0.705882	Cc1ccc(C(=O)Nc2ccccc2)cc1NC(=O)c1cc([N+](=O)[O-])ccc1Cl	0.827173	5.90071	12568.8
36726810	0.723404	CC(=O)c1ccccc1NC(=O)c1cc([N+](=O)[O-])ccc1Cl	0.825968	6.67855	2096.29
36726810	0.708333	CC(=O)c1ccccc1NC(=O)c1cc([N+](=O)[O-])ccc1Cl	0.825968	6.67855	2096.29
36726810	0.704545	CC(=O)c1ccccc1NC(=O)c1cc([N+](=O)[O-])ccc1Cl	0.825968	6.67855	2096.29
36726810	0.733333	CC(=O)c1ccccc1NC(=O)c1cc([N+](=O)[O-])ccc1Cl	0.825968	6.67855	2096.29
36726810	0.717391	CC(=O)c1ccccc1NC(=O)c1cc([N+](=O)[O-])ccc1Cl	0.825968	6.67855	2096.29
36726810	0.755556	CC(=O)c1ccccc1NC(=O)c1cc([N+](=O)[O-])ccc1Cl	0.825968	6.67855	2096.29
36726810	0.717391	CC(=O)c1ccccc1NC(=O)c1cc([N+](=O)[O-])ccc1Cl	0.825968	6.67855	2096.29
1167904	0.744186	O=C(Nc1cccc(I)c1)c1cc([N+](=O)[O-])ccc1Cl	0.825404	6.44196	3614.42
588147428	0.754717	CCn1c2ccccc2c2cc(NC(=O)CCCCCC#N)ccc21	0.825089	5.70968	19512.7
474301010	0.731707	CC(C)CN(c1ccc(Cl)cc1)S(=O)(=O)c1ccc(S(=O)(=O)N(C)C)cc1	0.822189	6.60926	2458.87
4014268	0.714286	O=C(Nc1ccc([N+](=O)[O-])cc1Cl)c1cc([N+](=O)[O-])ccc1Cl	0.821572	6.53467	2919.64
5427533	0.714286	O=C(Nc1cc([N+](=O)[O-])ccc1Cl)c1cc([N+](=O)[O-])ccc1Cl	0.821572	6.59554	2537.82
5427533	0.714286	O=C(Nc1cc([N+](=O)[O-])ccc1Cl)c1cc([N+](=O)[O-])ccc1Cl	0.821572	6.59554	2537.82
5427533	0.714286	O=C(Nc1cc([N+](=O)[O-])ccc1Cl)c1cc([N+](=O)[O-])ccc1Cl	0.821572	6.59554	2537.82
5427533	0.731707	O=C(Nc1cc([N+](=O)[O-])ccc1Cl)c1cc([N+](=O)[O-])ccc1Cl	0.821572	6.59554	2537.82
451676	0.73913	CC(=O)Nc1ccccc1NC(=O)c1cc([N+](=O)[O-])ccc1Cl	0.820929	6.53527	2915.63
451676	0.702128	CC(=O)Nc1ccccc1NC(=O)c1cc([N+](=O)[O-])ccc1Cl	0.820929	6.53527	2915.63
451676	0.755556	CC(=O)Nc1ccccc1NC(=O)c1cc([N+](=O)[O-])ccc1Cl	0.820929	6.53527	2915.63
451676	0.75	CC(=O)Nc1ccccc1NC(=O)c1cc([N+](=O)[O-])ccc1Cl	0.820929	6.53527	2915.63
451676	0.75	CC(=O)Nc1ccccc1NC(=O)c1cc([N+](=O)[O-])ccc1Cl	0.820929	6.53527	2915.63
451676	0.790698	CC(=O)Nc1ccccc1NC(=O)c1cc([N+](=O)[O-])ccc1Cl	0.820929	6.53527	2915.63
451676	0.767442	CC(=O)Nc1ccccc1NC(=O)c1cc([N+](=O)[O-])ccc1Cl	0.820929	6.53527	2915.63
730984115	0.711538	O=C(Nc1ccccc1CS(=O)(=O)c1ccccc1)c1cc([N+](=O)[O-])ccc1Cl	0.820143	6.48621	3264.34
4525891	0.73913	O=C(Oc1ccccc1C(=O)Nc1ccccc1)c1cc([N+](=O)[O-])ccc1Cl	0.82007	5.8392	14481.1
915041580	0.72549	Cc1cccc(C(=O)N2CCCC2)c1NC(=O)c1cc([N+](=O)[O-])ccc1Cl	0.819635	6.30479	4956.93
1434918676	0.732143	CCCn1ccc2cc(NC(=O)Cc3ccc(Cl)cc3)ccc21	0.817425	5.6106	24513.1
102982124	0.822222	CCS(=O)(=O)c1ccc(NC(=O)C(C)(C)c2ccc(F)cc2)cc1	0.817049	5.96897	10740.6
521769101	0.731707	CCN(CC)S(=O)(=O)c1ccc(S(=O)(=O)N(Cc2ccccc2)CC(C)C)cc1	0.816749	6.18035	6601.68
61445871	0.708333	CNC(=O)c1ccccc1NC(=O)c1cc([N+](=O)[O-])ccc1Cl	0.816724	6.56612	2715.68
61445871	0.702128	CNC(=O)c1ccccc1NC(=O)c1cc([N+](=O)[O-])ccc1Cl	0.816724	6.56612	2715.68
61445871	0.702128	CNC(=O)c1ccccc1NC(=O)c1cc([N+](=O)[O-])ccc1Cl	0.816724	6.56612	2715.68
61445871	0.73913	CNC(=O)c1ccccc1NC(=O)c1cc([N+](=O)[O-])ccc1Cl	0.816724	6.56612	2715.68
61445871	0.717391	CNC(=O)c1ccccc1NC(=O)c1cc([N+](=O)[O-])ccc1Cl	0.816724	6.56612	2715.68
13169624	0.708333	Cc1ccc(C(=O)O)cc1NC(=O)c1cc([N+](=O)[O-])ccc1Cl	0.816639	6.36987	4267.07
63603763	0.705882	COc1cc(NC(=O)c2cc([N+](=O)[O-])ccc2Cl)c(C(N)=O)cc1OC	0.816629	5.85182	14066.2
107038611	0.708333	Cc1cnccc1NC(=O)c1cc([N+](=O)[O-])ccc1Cl	0.816071	6.38246	4145.16
143292399	0.736842	CCn1c2ccccc2c2cc(NC(=O)CN(C)C[C@@H](C)C#N)ccc21	0.815982	5.67496	21136.6
143292612	0.736842	CCn1c2ccccc2c2cc(NC(=O)CN(C)C[C@H](C)C#N)ccc21	0.815982	5.67496	21136.6
747312544	0.734694	O=C(Nc1ccccc1-c1cc(F)c(F)c(F)c1)c1cc([N+](=O)[O-])ccc1Cl	0.81595	6.2758	5299.12
586148082	0.705882	CC(C)CN(Cc1cccc(Cl)c1)S(=O)(=O)c1ccc(OC(C)C)cc1	0.815573	6.67707	2103.45
303037	0.75	COc1ccccc1C(=O)Nc1cc([N+](=O)[O-])ccc1Cl	0.815318	6.59422	2545.56
71937799	0.72093	O=C(Nc1ccccc1NC(=O)c1cc([N+](=O)[O-])ccc1Cl)c1ccccc1	0.814535	6.20053	6301.83
71937799	0.733333	O=C(Nc1ccccc1NC(=O)c1cc([N+](=O)[O-])ccc1Cl)c1ccccc1	0.814535	6.20053	6301.83
71937799	0.75	O=C(Nc1ccccc1NC(=O)c1cc([N+](=O)[O-])ccc1Cl)c1ccccc1	0.814535	6.20053	6301.83
71937799	0.733333	O=C(Nc1ccccc1NC(=O)c1cc([N+](=O)[O-])ccc1Cl)c1ccccc1	0.814535	6.20053	6301.83
71937799	0.702128	O=C(Nc1ccccc1NC(=O)c1cc([N+](=O)[O-])ccc1Cl)c1ccccc1	0.814535	6.20053	6301.83
71937799	0.733333	O=C(Nc1ccccc1NC(=O)c1cc([N+](=O)[O-])ccc1Cl)c1ccccc1	0.814535	6.20053	6301.83
31664539	0.75	O=C(Nc1ccccc1F)c1cc([N+](=O)[O-])ccc1I	0.814318	6.08197	8279.91
97571099	0.723404	Cc1cccc(Cl)c1NC(=O)c1cc([N+](=O)[O-])ccc1I	0.814149	6.37517	4215.3
191780807	0.765957	COc1cc(Cl)c(Cl)cc1NC(=O)c1cc([N+](=O)[O-])ccc1Cl	0.81341	6.74258	1808.9
752658	0.765957	COc1cc(NC(=O)c2cc([N+](=O)[O-])ccc2Cl)c(OC)cc1Cl	0.81341	6.60656	2474.23
609497370	0.714286	Cc1ccc([N+](=O)[O-])cc1NC(=O)c1cc(-c2ccccc2)ccc1Cl	0.813022	6.17211	6728.02
519890044	0.708333	Cc1cccc(CN(CC(C)C)S(=O)(=O)c2ccc(S(C)(=O)=O)cc2)c1	0.811545	6.24886	5638.18
56035676	0.74	COc1ccc(Br)cc1NC(=O)c1cc([N+](=O)[O-])ccc1Cl	0.808078	6.52689	2972.39
740090545	0.704545	O=C(O)c1cc(NC(=O)c2cc([N+](=O)[O-])ccc2Cl)cc([N+](=O)[O-])c1	0.807132	6.09388	8056.08
586129917	0.714286	CCc1ccc(S(=O)(=O)N(Cc2ccccc2)CC(C)C)cc1	0.807086	5.95325	11136.4
1190303772	0.782609	CC(C)CN(c1cccc(Cl)c1)S(=O)(=O)c1cccc(S(N)(=O)=O)c1	0.807008	6.38062	4162.79
1606137	0.794872	O=C(Nc1ccccc1)c1ccc([N+](=O)[O-])cc1Cl	0.806717	6.4334	3686.4
313772577	0.723404	Cc1c(I)cccc1NC(=O)c1cc([N+](=O)[O-])ccc1Cl	0.805983	6.57846	2639.6
6214394	0.704545	CC(C)(C)c1ccc(NC(=O)c2cc([N+](=O)[O-])ccc2Cl)cc1	0.805871	6.71172	1942.12
8331555	0.709677	CCn1c(=O)c2ccccc2n(CC(=O)Nc2ccc(C#N)c(Cl)c2)c1=O	0.805133	5.55628	27779.5
11380611	0.76087	CCN(CCNC(=O)N[C@@H](C)[C@@H](OC)c1ccccc1F)c1ccccc1C	0.805052	5.16697	68081.6
11380611	0.787234	CCN(CCNC(=O)N[C@@H](C)[C@@H](OC)c1ccccc1F)c1ccccc1C	0.805052	5.16697	68081.6
11380611	1	CCN(CCNC(=O)N[C@@H](C)[C@@H](OC)c1ccccc1F)c1ccccc1C	0.805052	5.16697	68081.6
11380611	0.708333	CCN(CCNC(=O)N[C@@H](C)[C@@H](OC)c1ccccc1F)c1ccccc1C	0.805052	5.16697	68081.6
791030317	0.730769	CN(Cc1ccccc1NC(=O)c1cc([N+](=O)[O-])ccc1Cl)c1ccccc1	0.803438	6.44753	3568.36
521951855	0.730769	COc1ccc([N+](=O)[O-])cc1NC(=O)c1cc(-c2ccccc2)ccc1Cl	0.80297	5.95788	11018.4
77999187	0.727273	O=C(Nc1ccsc1)c1cc([N+](=O)[O-])ccc1F	0.802953	5.94648	11311.4
451107976	0.707317	Cc1ccc(N(CC(C)C)S(=O)(=O)c2ccc(S(C)(=O)=O)cc2)cc1	0.801944	6.68069	2086
1656163494	0.930233	CC(C)CN(Cc1cccc(Cl)c1)S(=O)(=O)c1ccc(S(C)(=O)=O)cc1	0.798641	6.4845	3277.15
191703296	0.77551	COCCc1ccccc1NC(=O)c1cc([N+](=O)[O-])ccc1Cl	0.798235	6.5729	2673.63
11544089	0.744681	CCS(=O)(=O)c1ccc(NC(=O)Cc2ccc(C(F)(F)F)cc2)cc1	0.797806	5.81342	15366.8
11544089	0.795455	CCS(=O)(=O)c1ccc(NC(=O)Cc2ccc(C(F)(F)F)cc2)cc1	0.797806	5.81342	15366.8
11544089	0.717391	CCS(=O)(=O)c1ccc(NC(=O)Cc2ccc(C(F)(F)F)cc2)cc1	0.797806	5.81342	15366.8
11544089	0.717391	CCS(=O)(=O)c1ccc(NC(=O)Cc2ccc(C(F)(F)F)cc2)cc1	0.797806	5.81342	15366.8
11544089	0.844444	CCS(=O)(=O)c1ccc(NC(=O)Cc2ccc(C(F)(F)F)cc2)cc1	0.797806	5.81342	15366.8
11544089	0.745098	CCS(=O)(=O)c1ccc(NC(=O)Cc2ccc(C(F)(F)F)cc2)cc1	0.797806	5.81342	15366.8
11544089	0.791667	CCS(=O)(=O)c1ccc(NC(=O)Cc2ccc(C(F)(F)F)cc2)cc1	0.797806	5.81342	15366.8
11544089	0.729167	CCS(=O)(=O)c1ccc(NC(=O)Cc2ccc(C(F)(F)F)cc2)cc1	0.797806	5.81342	15366.8
3549411	0.767442	O=C(Nc1ccccc1I)c1cc([N+](=O)[O-])ccc1Cl	0.797427	6.70652	1965.52
3549411	0.702128	O=C(Nc1ccccc1I)c1cc([N+](=O)[O-])ccc1Cl	0.797427	6.70652	1965.52
3549411	0.75	O=C(Nc1ccccc1I)c1cc([N+](=O)[O-])ccc1Cl	0.797427	6.70652	1965.52
3549411	0.75	O=C(Nc1ccccc1I)c1cc([N+](=O)[O-])ccc1Cl	0.797427	6.70652	1965.52
3549411	0.75	O=C(Nc1ccccc1I)c1cc([N+](=O)[O-])ccc1Cl	0.797427	6.70652	1965.52
3549411	0.702128	O=C(Nc1ccccc1I)c1cc([N+](=O)[O-])ccc1Cl	0.797427	6.70652	1965.52
3549411	0.717391	O=C(Nc1ccccc1I)c1cc([N+](=O)[O-])ccc1Cl	0.797427	6.70652	1965.52
330830	0.717391	Cc1cc(O)c(NC(=O)c2cc([N+](=O)[O-])ccc2Cl)cc1C	0.797291	6.5212	3011.63
524508723	0.755556	Cc1cc([N+](=O)[O-])ccc1C(=O)Nc1ccc(Cl)c(C(=O)Nc2ccccc2)c1	0.79707	5.75802	17457.4
247695420	0.714286	Nc1c(Cl)cc(NC(=O)c2cc([N+](=O)[O-])ccc2Cl)cc1Cl	0.797055	6.44	3630.8
520154925	0.714286	CC(C)CN(Cc1ccccc1)S(=O)(=O)c1ccc(S(N)(=O)=O)cc1	0.796692	5.54002	28839.3
586208849	0.714286	CC(C)CN(c1ccc(Cl)cc1)S(=O)(=O)c1ccc(Br)cc1	0.795734	6.81995	1513.73
586218347	0.810811	CC(C)CN(c1ccc(Cl)cc1)S(=O)(=O)c1ccc(Cl)cc1	0.795734	6.80512	1566.33
4070510	0.822222	COc1ccc([N+](=O)[O-])cc1NC(=O)c1cc([N+](=O)[O-])ccc1Cl	0.795638	6.1542	7011.39
1475531153	0.705882	C=Cc1ccc(S(=O)(=O)N(Cc2cccc(Cl)c2)CC(C)C)cc1	0.794378	6.46569	3422.23
385135095	0.73913	Cc1ccnc(C)c1NC(=O)c1cc([N+](=O)[O-])ccc1Cl	0.794214	6.36182	4346.91
2850533	0.705882	COc1ccc([N+](=O)[O-])cc1NC(=O)c1cc(Br)ccc1Cl	0.793323	6.42213	3783.28
58760667	0.77551	CS(=O)(=O)Cc1ccccc1NC(=O)c1cc([N+](=O)[O-])ccc1Cl	0.792298	6.45011	3547.24
1475531196	0.72549	CC(C)CN(Cc1cccc(Cl)c1)S(=O)(=O)c1ccc(F)c(S(C)(=O)=O)c1	0.792071	6.32521	4729.19
524509487	0.809524	O=C(Nc1ccc(Cl)c(C(=O)Nc2ccccc2)c1)c1ccc([N+](=O)[O-])cc1Cl	0.791808	5.83884	14493.2
14718214	0.76	COc1cc(NC(=O)c2cc([N+](=O)[O-])ccc2Cl)c(OC)cc1NC(=O)c1ccccc1	0.791681	5.87396	13367.1
1661696471	0.714286	CC(C)Cc1ccc(S(=O)(=O)N(Cc2ccccc2)CC(C)C)cc1	0.791519	6.29607	5057.38
6324128	0.705882	CCCNC(=O)c1ccccc1NC(=O)c1cc([N+](=O)[O-])ccc1Cl	0.791362	6.17628	6663.81
154741105	0.731707	O=C(Nc1cc(Cl)c(O)c(Cl)c1)c1cc([N+](=O)[O-])ccc1Cl	0.791247	6.45791	3484.13
40142092	0.711111	Cc1ccc(Cl)c(NC(=O)c2cc([N+](=O)[O-])ccc2Cl)c1	0.790946	6.87216	1342.28
1309716590	0.72	COc1ccc(S(=O)(=O)N(Cc2cccc(Cl)c2)CC(C)C)cc1	0.790913	6.26222	5467.43
33994950	0.707317	O=C(Nc1ccccc1)c1cc([N+](=O)[O-])ccc1F	0.790466	6.02981	9336.67
741644582	0.72	CC(=O)Nc1ccccc1CNC(=O)c1cc([N+](=O)[O-])ccc1Cl	0.790206	6.12729	7459.45
15692633	0.711111	Cc1ccccc1C(=O)NNC(=O)c1cc([N+](=O)[O-])ccc1Cl	0.789217	6.10768	7804.04
777844526	0.705882	COc1cc(OC)c(NC(=O)c2cc([N+](=O)[O-])ccc2Cl)cc1Br	0.787703	6.50281	3141.87
471103660	0.72	COc1ccc([N+](=O)[O-])cc1NC(=O)c1cc(I)ccc1Cl	0.787574	6.23932	5763.41
22959081	0.758621	CCn1c2ccccc2c2cc(NC(=O)CN(C)S(=O)(=O)c3ccc(C#N)cc3)ccc21	0.787214	6.29593	5059.1
586123962	0.714286	CC(C)CN(Cc1ccccc1)S(=O)(=O)c1ccc(Br)cc1	0.786847	5.98755	10290.9
531629932	0.714286	CC(C)CN(c1ccc(Cl)cc1)S(=O)(=O)c1ccc(S(N)(=O)=O)cc1	0.786717	6.33021	4675.06
1609698731	0.76087	CC(C)CN(Cc1ccccc1)S(=O)(=O)Cc1ccc(C(=O)O)cc1	0.785855	6.17169	6734.53
4603177	0.75	O=C(Nc1cc(Cl)ccc1O)c1cc([N+](=O)[O-])ccc1Cl	0.784165	6.45215	3530.6
54468447	0.708333	CCc1ccccc1NC(=O)c1ccc([N+](=O)[O-])cc1F	0.781876	6.06591	8591.9
186580	0.702128	O=C(Nc1ccccc1C(=O)O)c1cc([N+](=O)[O-])ccc1Cl	0.781182	6.70697	1963.49
186580	0.72093	O=C(Nc1ccccc1C(=O)O)c1cc([N+](=O)[O-])ccc1Cl	0.781182	6.70697	1963.49
186580	0.733333	O=C(Nc1ccccc1C(=O)O)c1cc([N+](=O)[O-])ccc1Cl	0.781182	6.70697	1963.49
186580	0.733333	O=C(Nc1ccccc1C(=O)O)c1cc([N+](=O)[O-])ccc1Cl	0.781182	6.70697	1963.49
186580	0.733333	O=C(Nc1ccccc1C(=O)O)c1cc([N+](=O)[O-])ccc1Cl	0.781182	6.70697	1963.49
186580	0.75	O=C(Nc1ccccc1C(=O)O)c1cc([N+](=O)[O-])ccc1Cl	0.781182	6.70697	1963.49
915179161	0.708333	N#C[C@H](c1ccccc1)c1ccc(NC(=O)c2cc([N+](=O)[O-])ccc2Cl)cc1	0.780996	6.36579	4307.36
915179160	0.708333	N#C[C@@H](c1ccccc1)c1ccc(NC(=O)c2cc([N+](=O)[O-])ccc2Cl)cc1	0.780996	6.36579	4307.36
782937224	0.76	CN(C)CCc1ccccc1NC(=O)c1cc([N+](=O)[O-])ccc1Cl	0.780658	6.56122	2746.53
4110405	0.717391	Cc1ccc(NC(=O)c2cc([N+](=O)[O-])ccc2Cl)c(O)c1	0.780319	6.48655	3261.75
303610064	0.744681	CN(C)c1ccc([N+](=O)[O-])cc1C(=O)Nc1ccc(Cl)c(C(=O)Nc2ccccc2)c1	0.778749	5.783	16481.6
321952489	0.791667	CN(C)Cc1ccccc1NC(=O)c1cc([N+](=O)[O-])ccc1Cl	0.778335	6.69117	2036.23
510376437	0.811321	CCn1c2ccccc2c2cc(NC(=O)Cc3ccc(S(=O)(=O)C(C)C)cc3)ccc21	0.77781	6.68238	2077.87
176436918	0.717391	O=C(Nc1cc(Br)ccc1O)c1cc([N+](=O)[O-])ccc1Cl	0.777123	6.48007	3310.79
1670605312	0.711538	Cc1ccc(S(C)(=O)=O)cc1S(=O)(=O)N(Cc1cccc(Cl)c1)CC(C)C	0.776759	6.26566	5424.23
224538088	0.711538	O=C(Nc1ccc(S(=O)(=O)Nc2ccccc2F)cc1)c1cc([N+](=O)[O-])ccc1Cl	0.776371	5.92301	11939.5
3381	0.756098	O=C(Nc1ccncc1)c1cc([N+](=O)[O-])ccc1Cl	0.775758	6.41236	3869.35
21144431	0.73913	Cc1cc(O)ccc1NC(=O)c1cc([N+](=O)[O-])ccc1Cl	0.775662	6.54502	2850.86
89530833	0.711111	O=C(Nc1cc([N+](=O)[O-])ccc1O)c1cc(Cl)ccc1Cl	0.773994	6.29159	5109.81
817019515	0.711538	CC(=O)Nc1ccc(NC(=O)c2cc([N+](=O)[O-])ccc2Cl)c(C(F)(F)F)c1	0.773325	6.4586	3478.58
199423860	0.736842	CCCOc1ccc(NC(=O)C[C@H](C)CC(=O)Nc2ccc3c(c2)c2ccccc2n3CC)cc1	0.773233	6.8343	1464.53
199423839	0.736842	CCCOc1ccc(NC(=O)C[C@@H](C)CC(=O)Nc2ccc3c(c2)c2ccccc2n3CC)cc1	0.773233	6.8343	1464.53
153461482	0.75	O=C(Nc1ccc(Cl)cc1O)c1cc([N+](=O)[O-])ccc1Cl	0.772651	6.42068	3795.96
20501564	0.75	CCn1c2ccccc2c2cc(NC(=O)Cc3ccc(F)cc3)ccc21	0.771793	5.89073	12860.9
763283389	0.702128	Cc1cc(C)c(NC(=O)c2cc([N+](=O)[O-])ccc2Cl)cc1O	0.770913	6.60739	2469.53
1213231232	0.705882	CC(C)CN(Cc1cccc(Cl)c1)S(=O)(=O)c1ccc(C#N)cc1	0.770692	6.31312	4862.68
586156017	0.727273	CC(C)CN(CCc1ccccc1)S(=O)(=O)c1ccc(Cl)cc1	0.769781	6.1714	6739.03
33608909	0.733333	O=C(O)c1ccc([N+](=O)[O-])cc1C(=O)Nc1ccccc1F	0.769633	6.03141	9302.37
172409736	0.703704	CCS(=O)(=O)c1ccc(NC(=O)C(C)(C)c2cccc(F)c2)cc1	0.768736	5.86496	13647.2
103032	0.733333	Cc1cccc(Cl)c1NC(=O)c1ccc([N+](=O)[O-])cc1Cl	0.768634	6.49809	3176.22
912605726	0.702128	O=C(Nc1ccccc1C(=O)Nc1cccc(Cl)c1)c1cc([N+](=O)[O-])ccc1Cl	0.768339	6.03326	9262.82
20141046	0.72549	COc1ccc(C(=O)O)cc1NC(=O)c1cc([N+](=O)[O-])ccc1Cl	0.767797	6.16427	6850.61
105449255	0.708333	CS(=O)(=O)c1ccccc1NC(=O)c1cc([N+](=O)[O-])ccc1Cl	0.767542	6.45501	3507.45
520155232	0.731707	CC(C)CN(Cc1ccccc1)S(=O)(=O)c1ccc(S(=O)(=O)N(C)C)cc1	0.767	5.63445	23203.4
103059	0.755102	COc1ccc(OC)c(NC(=O)c2cc([N+](=O)[O-])ccc2Cl)c1	0.766318	6.40523	3933.38
259057	0.809524	Cc1cccc(C)c1NC(=O)c1ccc([N+](=O)[O-])cc1Cl	0.765597	6.46886	3397.33
410046164	0.733333	CCS(=O)(=O)c1ccc(CC(=O)Nc2ccccc2-c2ccc(-c3ccccc3)cc2)cc1	0.764044	7.27681	528.682
436856	0.755556	NC(=O)c1ccccc1NC(=O)c1cc([N+](=O)[O-])ccc1Cl	0.759832	6.51109	3082.57
436856	0.717391	NC(=O)c1ccccc1NC(=O)c1cc([N+](=O)[O-])ccc1Cl	0.759832	6.51109	3082.57
436856	0.717391	NC(=O)c1ccccc1NC(=O)c1cc([N+](=O)[O-])ccc1Cl	0.759832	6.51109	3082.57
436856	0.733333	NC(=O)c1ccccc1NC(=O)c1cc([N+](=O)[O-])ccc1Cl	0.759832	6.51109	3082.57
1663318732	0.734694	CC(C)CN(Cc1cccc(Cl)c1)S(=O)(=O)c1ccc(CN(C)C)cc1	0.759754	6.36108	4354.36
1317859699	0.72	O=C(NCCNC(=O)c1ccccc1C(F)(F)F)c1cc([N+](=O)[O-])ccc1Cl	0.759488	5.81256	15397.1
1559486518	0.716667	CCn1c2ccccc2c2cc(CN(C)CC(=O)Nc3cccc(C#N)c3)ccc21	0.758085	6.0622	8665.59
40839	0.707317	O=C(Nc1c(Cl)cccc1Cl)c1cc([N+](=O)[O-])ccc1Cl	0.757941	6.78871	1626.63
40839	0.780488	O=C(Nc1c(Cl)cccc1Cl)c1cc([N+](=O)[O-])ccc1Cl	0.757941	6.78871	1626.63
17149711	0.851852	O=C(Nc1ccc2c(c1)CCCN2S(=O)(=O)c1ccc(F)cc1)c1c(F)cccc1F	0.757901	6.71877	1910.87
17149711	0.736842	O=C(Nc1ccc2c(c1)CCCN2S(=O)(=O)c1ccc(F)cc1)c1c(F)cccc1F	0.757901	6.71877	1910.87
17149711	0.728814	O=C(Nc1ccc2c(c1)CCCN2S(=O)(=O)c1ccc(F)cc1)c1c(F)cccc1F	0.757901	6.71877	1910.87
91496164	0.708333	Cc1ncccc1NC(=O)c1cc([N+](=O)[O-])ccc1Cl	0.75722	6.37074	4258.52
1562983468	0.733333	CCS(=O)(=O)c1ccc(CNC(=O)Nc2ccc(OC(F)(F)F)c(Cl)c2)cc1	0.756817	5.82849	14842.6
103129	0.755556	Cc1ccc(C)c(NC(=O)c2cc([N+](=O)[O-])ccc2Cl)c1	0.755522	6.77011	1697.81
734344651	0.921053	O=C(Nc1ccccc1)c1cc(NC(=O)c2cc([N+](=O)[O-])ccc2Cl)ccc1Cl	0.755141	5.92205	11965.9
30731379	0.744681	CC(/C=C/C1=C(CO)CCCC1(C)C)=C\C=C\C(C)=C\C(=O)O	0.754105	5.77412	16821.9
521766897	0.72093	CC(C)CN(Cc1ccccc1)S(=O)(=O)c1cccc(S(C)(=O)=O)c1	0.75405	5.83319	14682.8
10220751	0.849057	O=C(Nc1ccc2c(c1)CCCN2S(=O)(=O)c1ccccc1)c1c(F)cccc1F	0.753512	6.55462	2788.55
10220751	0.736842	O=C(Nc1ccc2c(c1)CCCN2S(=O)(=O)c1ccccc1)c1c(F)cccc1F	0.753512	6.55462	2788.55
10220751	0.711864	O=C(Nc1ccc2c(c1)CCCN2S(=O)(=O)c1ccccc1)c1c(F)cccc1F	0.753512	6.55462	2788.55
1610286919	0.72549	COc1cc(C(=O)O)ccc1NC(=O)c1cc([N+](=O)[O-])ccc1Cl	0.753223	6.1324	7372.2
427601236	0.708333	COc1cc([N+](=O)[O-])ccc1C(=O)Nc1ccc(Cl)c(C(=O)Nc2ccccc2)c1	0.753183	5.75736	17484
107813401	0.709091	O=C(Nc1ccc(NC(=O)c2cc([N+](=O)[O-])ccc2Cl)c(C(F)(F)F)c1)c1ccccc1F	0.752381	6.04237	9070.54
586216500	0.731707	Cc1ccc(N(CC(C)C)S(=O)(=O)c2ccc(Cl)cc2)cc1	0.74986	6.70653	1965.47
586200386	0.731707	Cc1ccc(S(=O)(=O)N(CC(C)C)c2ccc(Cl)cc2)cc1	0.74986	6.70653	1965.47
103067	0.705882	CCOC(=O)c1ccccc1NC(=O)c1cc([N+](=O)[O-])ccc1Cl	0.749193	6.19565	6373.04
35086808	0.804878	O=C(Nc1cc([N+](=O)[O-])ccc1O)c1cc([N+](=O)[O-])ccc1Cl	0.748763	6.10828	7793.36
474301662	0.704545	CC(C)CN(c1ccc(Cl)cc1)S(=O)(=O)c1cccc(S(C)(=O)=O)c1	0.748435	6.46115	3458.2
520626006	0.923077	CC(C)CN(CCc1ccccc1)S(=O)(=O)c1ccc(S(C)(=O)=O)cc1	0.748357	6.16514	6836.92
97571098	0.723404	Cc1cccc(Cl)c1NC(=O)c1cc([N+](=O)[O-])ccc1Br	0.74744	6.49623	3189.82
351998907	0.714286	CC(C)CN(Cc1ccccc1)S(=O)(=O)c1ccc(N)cc1	0.747409	5.59243	25560.4
1661088968	0.714286	CC(C)CN(Cc1ccccc1)S(=O)(=O)c1ccc(C(C)C)cc1	0.74729	6.17149	6737.73
584578329	0.767442	CC1=C(/C=C/C=C/C=C/C(C)=C\C(=O)O)C(C)(C)CCC1	0.747034	6.05929	8723.91
730785210	0.711538	O=C(Nc1ccccc1C(=O)NCC(F)(F)F)c1cc([N+](=O)[O-])ccc1Cl	0.746446	6.40403	3944.33
80037590	0.809524	O=C(Nc1ccsc1)c1ccc([N+](=O)[O-])cc1Cl	0.746347	6.33096	4667.04
13094471	0.767442	O=C(O)c1cccc(NC(=O)c2cc([N+](=O)[O-])ccc2Cl)c1	0.746312	6.37355	4231.11
433316857	0.736842	CCn1c2ccccc2c2cc(NC(=O)CN(C)CC(C)(C)C#N)ccc21	0.745996	5.65594	22083.3
313800	0.717391	Cc1ccc(O)c(NC(=O)c2cc([N+](=O)[O-])ccc2Cl)c1	0.745896	6.42794	3733
2626065	0.702128	O=C(Nc1ccccc1-c1ccccc1)c1cc([N+](=O)[O-])ccc1Cl	0.745872	6.31207	4874.52
2626065	0.702128	O=C(Nc1ccccc1-c1ccccc1)c1cc([N+](=O)[O-])ccc1Cl	0.745872	6.31207	4874.52
2626065	0.717391	O=C(Nc1ccccc1-c1ccccc1)c1cc([N+](=O)[O-])ccc1Cl	0.745872	6.31207	4874.52
2626065	0.702128	O=C(Nc1ccccc1-c1ccccc1)c1cc([N+](=O)[O-])ccc1Cl	0.745872	6.31207	4874.52
1351953546	0.702128	CCS(=O)(=O)c1ccc(NC(=O)Cc2ccc(OCc3ccccc3)cc2)cc1	0.745057	6.70395	1977.19
5102461	0.897436	O=C(Nc1ccc(Nc2ccccc2)cc1)c1cc([N+](=O)[O-])ccc1Cl	0.744867	6.03582	9208.31
1559832029	0.724138	CCn1c2ccccc2c2cc(NC(=O)CN[C@H](C)c3ccc(C#N)cc3)ccc21	0.742122	6.36432	4321.91
1559832028	0.724138	CCn1c2ccccc2c2cc(NC(=O)CN[C@@H](C)c3ccc(C#N)cc3)ccc21	0.742122	6.36432	4321.91
131347657	0.711538	CNC(=O)c1ccc(OC)c(NC(=O)c2cc([N+](=O)[O-])ccc2Cl)c1	0.741692	6.09133	8103.53
303847431	0.781818	CCn1c2ccccc2c2cc(NC(=O)Cc3ccc(S(=O)(=O)C(F)F)cc3)ccc21	0.74035	6.54524	2849.47
102124	0.813953	Cc1ccccc1NC(=O)c1ccc([N+](=O)[O-])cc1Cl	0.739959	6.6591	2192.31
30618444	0.765957	Cc1cccc(C)c1NC(=O)CNC(=O)c1cc([N+](=O)[O-])ccc1Cl	0.739451	5.93696	11562.3
477500792	0.714286	CC(C)CN(Cc1ccccc1)S(=O)(=O)c1ccc(CN(C)C)cc1	0.737969	5.87496	13336.3
103045	0.826087	COc1ccccc1NC(=O)c1ccc([N+](=O)[O-])cc1Cl	0.73775	6.49375	3208.15
586130261	0.75	CCc1ccc(S(=O)(=O)N(Cc2cccc(Cl)c2)CC(C)C)cc1	0.735556	6.36978	4267.91
732578957	0.723404	O=C(Nc1ccc(NCCc2ccccc2)cc1)c1cc([N+](=O)[O-])ccc1Cl	0.733191	5.59721	25280.6
511345169	0.735849	CCn1c2ccccc2c2cc(NC(=O)Cc3ccc(C(C)=O)cc3)ccc21	0.732311	5.99227	10179.5
460769721	0.811321	CCn1c2ccccc2c2cc(NC(=O)Cc3cccc(S(=O)(=O)CC)c3)ccc21	0.731529	6.22128	6007.89
37286083	0.75	COc1ccccc1NC(=O)c1cc([N+](=O)[O-])ccc1F	0.730333	6.21526	6091.67
240687	0.727273	O=C(Nc1cccnc1)c1cc([N+](=O)[O-])ccc1Cl	0.729874	6.18799	6486.47
1307419273	0.818182	CCn1c2ccccc2c2cc(CN(C)CC(=O)Nc3ccc(C#N)cc3)ccc21	0.729498	6.07417	8430.04
17050710	0.758065	Cc1ccc(S(=O)(=O)N2CCCc3cc(NC(=O)c4c(F)cccc4Cl)ccc32)cc1	0.728075	6.43385	3682.55
1591344135	0.705882	CC(C)CN(Cc1cccc(Cl)c1)S(=O)(=O)c1ccc(C(=O)O)cc1	0.727477	6.18358	6552.62
194728356	0.708333	COc1cc(NC(=O)c2cc([N+](=O)[O-])ccc2Cl)ccc1Cl	0.72658	6.47161	3375.93
5714826	0.704545	N#Cc1ccc(NC(=O)c2cc([N+](=O)[O-])ccc2Cl)cc1	0.726368	6.54131	2875.35
17284934	0.846154	CC1=C(/C=C\C(C)=C/C(=O)O)C(C)(C)CCC1	0.725968	5.55474	27877.9
4430042	0.846154	CC1=C(/C=C/C(C)=C/C(=O)O)C(C)(C)CCC1	0.725968	5.55474	27877.9
8613746	0.846154	CC1=C(/C=C\C(C)=C\C(=O)O)C(C)(C)CCC1	0.725968	5.55474	27877.9
17284937	0.846154	CC1=C(/C=C/C(C)=C\C(=O)O)C(C)(C)CCC1	0.725968	5.55474	27877.9
15538832	0.711111	NC(=O)c1cccc(NC(=O)c2cc([N+](=O)[O-])ccc2Cl)c1	0.725886	6.11591	7657.64
577393541	0.702128	O=C(Nc1ccccc1F)c1cc([N+](=O)[O-])ccc1C(F)(F)F	0.725778	6.27496	5309.32
57361919	0.734694	COc1c(Cl)cccc1NC(=O)c1cc([N+](=O)[O-])ccc1Cl	0.724285	6.49572	3193.57
184450329	0.714286	O=C(Nc1cc(Cl)nc(Cl)c1)c1cc([N+](=O)[O-])ccc1Cl	0.723563	6.28231	5220.29
37286001	0.785714	O=C(Nc1ccccc1F)c1cc([N+](=O)[O-])ccc1F	0.722286	6.21701	6067.29
408576729	0.704918	Cc1ccc(S(=O)(=O)N(CC(=O)Nc2ccc(OC(C)C)cc2)c2ccc(Cl)c(Cl)c2)cc1	0.722194	6.38686	4103.36
4105267	0.8	Cc1cccc(NC(=O)c2cc([N+](=O)[O-])ccc2Cl)c1O	0.721628	6.49477	3200.57
4105267	0.73913	Cc1cccc(NC(=O)c2cc([N+](=O)[O-])ccc2Cl)c1O	0.721628	6.49477	3200.57
4105267	0.702128	Cc1cccc(NC(=O)c2cc([N+](=O)[O-])ccc2Cl)c1O	0.721628	6.49477	3200.57
140435654	0.705882	CC1=C(/C=C\C(=C\C=C\C(C)=C\C(=O)O)c2ccc(C)cc2)C(C)(C)CCC1	0.72157	6.55644	2776.89
13815417	0.705882	CC1=C(/C=C/C(=C/C=C/C(C)=C/C(=O)O)c2ccc(C)cc2)C(C)(C)CCC1	0.72157	6.55644	2776.89
67715975	0.75	C[C@H](c1ccncc1)N1CCN(Cc2ccc(C(F)(F)F)cc2)CC1	0.721524	5.32528	47284.2
67715974	0.75	C[C@@H](c1ccncc1)N1CCN(Cc2ccc(C(F)(F)F)cc2)CC1	0.721524	5.32528	47284.2
161836968	0.711864	CCCn1ccc2cc(NC(=O)CCc3ccc(S(=O)(=O)CC)cc3)ccc21	0.721274	6.64058	2287.79
293261	0.72093	CC(C)c1ccc(NC(=O)c2cc([N+](=O)[O-])ccc2Cl)cc1	0.72112	6.73488	1841.29
849200402	0.897436	O=C(Nc1ccccc1)Nc1ccc(NC(=O)c2cc([N+](=O)[O-])ccc2Cl)cc1	0.719269	5.82655	14909.2
134222055	0.745098	CCS(=O)(=O)c1ccc(CC(=O)Nc2ccc(O)c(C(F)(F)F)c2)cc1	0.719038	5.72159	18984.8
134222055	0.716981	CCS(=O)(=O)c1ccc(CC(=O)Nc2ccc(O)c(C(F)(F)F)c2)cc1	0.719038	5.72159	18984.8
108882019	0.707692	Cc1ccc(S(=O)(=O)N(CC(=O)Nc2ccc(Cl)c(C(F)(F)F)c2)c2cccc(C(F)(F)F)c2)cc1	0.718362	5.85219	14054.3
31959140	0.75	O=C(Nc1ccc(-c2ccccc2)cc1F)c1cc([N+](=O)[O-])ccc1Cl	0.718134	6.28243	5218.82
474406595	0.796296	CCn1c2ccccc2c2cc(NC(=O)Cc3ccc(S(=O)(=O)N(C)C)cc3)ccc21	0.718003	6.2934	5088.65
537317445	0.745455	NS(=O)(=O)c1ccc(C(=O)NCc2ccc(OCc3ccccc3F)cc2)cc1	0.717147	5.79847	15904.9
500779561	0.705882	Cc1noc(C)c1COc1ccc(CC(=O)N[C@H](c2ccc(Cl)cc2)c2cccs2)cc1	0.716599	7.67382	211.925
500779562	0.705882	Cc1noc(C)c1COc1ccc(CC(=O)N[C@@H](c2ccc(Cl)cc2)c2cccs2)cc1	0.716599	7.67382	211.925
438645	0.704545	CCc1ccc(NC(=O)c2cc([N+](=O)[O-])ccc2Cl)cc1	0.716374	6.07195	8473.2
17316230	0.724138	CCS(=O)(=O)N1CCCc2ccc(NC(=O)c3c(F)cccc3F)cc21	0.715363	5.75609	17535.3
17316230	0.732143	CCS(=O)(=O)N1CCCc2ccc(NC(=O)c3c(F)cccc3F)cc21	0.715363	5.75609	17535.3
17316230	0.719298	CCS(=O)(=O)N1CCCc2ccc(NC(=O)c3c(F)cccc3F)cc21	0.715363	5.75609	17535.3
1627511991	0.719298	NS(=O)(=O)c1ccc(CC(=O)Nc2ccc(OC(F)(F)F)c(Cl)c2)cc1	0.715044	5.87703	13273.1
916950979	0.744681	O=C(Nc1ccccc1)C(=O)Oc1ccc(NC(=O)c2cc([N+](=O)[O-])ccc2Cl)cc1	0.713648	5.31973	47892.7
110925475	0.826923	CCn1c2ccccc2c2cc(NC(=O)Cc3ccc(S(N)(=O)=O)cc3)ccc21	0.713644	5.82047	15119.3
303586185	0.795455	Cc1ccc([N+](=O)[O-])cc1C(=O)Nc1ccc(Cl)c(C(=O)Nc2ccccc2)c1	0.713565	5.78069	16569.5
20495931	0.705882	CCn1c2ccccc2c2cc(NC(=O)CC#N)ccc21	0.711808	4.84772	141998
586120725	0.75	CC(C)CN(Cc1cccc(Cl)c1)S(=O)(=O)c1ccc(F)cc1	0.711807	6.39511	4026.12
3567211	0.755102	COc1ccc(C)cc1NC(=O)c1cc([N+](=O)[O-])ccc1Cl	0.711693	6.49419	3204.87
1254768759	0.811321	CCn1c2ccccc2c2cc(NC(=O)Cc3ccc(S(=O)(=O)NC)cc3)ccc21	0.711381	6.03964	9127.58
779327908	0.8125	COc1cccc(NC(=O)c2cc([N+](=O)[O-])ccc2Cl)c1O	0.710492	6.32756	4703.71
58180518	0.705882	Cc1ccc(NC(=O)Nc2ccccc2)cc1NC(=O)c1cc([N+](=O)[O-])ccc1Cl	0.710167	5.89606	12704
431246187	0.702128	Cc1ccc([N+](=O)[O-])cc1NC(=O)c1cc(O)ccc1Cl	0.709871	6.53788	2898.12
517658742	0.714286	O=C(Nc1ccc([N+](=O)[O-])cc1F)c1cc(-c2ccccc2)ccc1Cl	0.708135	6.19606	6367.09
13439439	0.727273	O=C(O)Cc1ccc(NC(=O)c2cc([N+](=O)[O-])ccc2Cl)cc1	0.70586	5.94746	11286.1
586118275	0.731707	Cc1ccc(S(=O)(=O)N(Cc2ccccc2)CC(C)C)cc1	0.70537	5.85615	13926.8
103118	0.756098	Cc1ccc(NC(=O)c2cc([N+](=O)[O-])ccc2Cl)cc1	0.704054	6.51577	3049.47
11380911	0.714286	CCS(=O)(=O)c1ccc(NC(=O)Cc2ccc(F)cc2)cc1	0.703498	5.18598	65165.3
11380911	0.777778	CCS(=O)(=O)c1ccc(NC(=O)Cc2ccc(F)cc2)cc1	0.703498	5.18598	65165.3
1670605311	0.72	CNS(=O)(=O)c1ccc(S(=O)(=O)N(Cc2cccc(Cl)c2)CC(C)C)cc1	0.702094	5.78276	16490.6
731961170	0.714286	O=C(Nc1cc([N+](=O)[O-])ccc1F)c1cc(-c2ccccc2)ccc1Cl	0.701891	6.17976	6610.64
74891	0.826087	O=C(Nc1ccccc1C(F)(F)F)c1ccc([N+](=O)[O-])cc1Cl	0.701062	6.61109	2448.57
786989947	0.833333	Nc1ccc([N+](=O)[O-])cc1C(=O)Nc1ccc(Cl)c(C(=O)Nc2ccccc2)c1	0.700437	5.62891	23501.3
586123677	0.75	CC(C)CN(Cc1cccc(Cl)c1)S(=O)(=O)c1ccc(Br)cc1	0.699201	6.43283	3691.23
816768720	0.711111	O=C(Nc1c(O)cccc1Cl)c1cc([N+](=O)[O-])ccc1Cl	0.696327	6.44938	3553.18
816768720	0.711111	O=C(Nc1c(O)cccc1Cl)c1cc([N+](=O)[O-])ccc1Cl	0.696327	6.44938	3553.18
59904	0.704545	COc1ccc(NC(=O)c2cc([N+](=O)[O-])ccc2Cl)cc1	0.695384	6.42013	3800.74
621346899	0.711111	CC(C)CN(CCc1ccc(F)cc1)S(=O)(=O)c1ccc(S(C)(=O)=O)cc1	0.694829	6.48191	3296.75
39535209	0.717391	CNc1ccc([N+](=O)[O-])cc1C(=O)Nc1ccccc1F	0.691777	5.98873	10262.9
281575	0.702128	COC(=O)c1ccccc1NC(=O)c1cc([N+](=O)[O-])ccc1Cl	0.691714	6.41098	3881.7
281575	0.75	COC(=O)c1ccccc1NC(=O)c1cc([N+](=O)[O-])ccc1Cl	0.691714	6.41098	3881.7
281575	0.723404	COC(=O)c1ccccc1NC(=O)c1cc([N+](=O)[O-])ccc1Cl	0.691714	6.41098	3881.7
19864009	0.892857	CCN1C(=O)c2cccc3c(S(=O)(=O)NCCCN4CCOCC4)ccc1c23	0.689399	6.21054	6158.27
451126919	0.717391	CC(C)CN(Cc1ccccc1)S(=O)(=O)Cc1cccc(S(C)(=O)=O)c1	0.685717	6.08975	8132.92
451126919	0.717391	CC(C)CN(Cc1ccccc1)S(=O)(=O)Cc1cccc(S(C)(=O)=O)c1	0.685717	6.08975	8132.92
179382251	0.767442	O=C(Nc1ccccc1F)c1cc([N+](=O)[O-])ccc1O	0.685533	6.19786	6340.7
45625207	0.733333	O=C(Nc1ccccc1F)c1cc([N+](=O)[O-])ccc1Br	0.685002	6.22034	6020.86
46521016	0.72093	COC(=O)Nc1ccc(NC(=O)c2cc([N+](=O)[O-])ccc2Cl)cc1	0.68476	6.18914	6469.38
604762461	0.733333	CC(C)CN(CCc1ccccc1)S(=O)(=O)c1ccc(CS(C)(=O)=O)cc1	0.682442	6.02148	9517.53
14273019	0.75	COc1cc(NC(=O)c2cc([N+](=O)[O-])ccc2Cl)ccc1NC(=O)c1ccccc1Cl	0.682276	5.83543	14607.2
3200051	0.722222	CCn1c2ccccc2c2cc(NC(=O)Cc3ccc(OC)cc3)ccc21	0.680774	5.83114	14752.2
236557537	0.711111	O=C(Nc1cc([N+](=O)[O-])ccc1O)c1cc(O)ccc1Cl	0.678871	6.2176	6058.99
31686555	0.76087	CCc1ccccc1NC(=O)c1cc([N+](=O)[O-])ccc1I	0.677263	5.98369	10382.6
72068330	0.711111	O=C(Nc1ccccc1F)c1ccc([N+](=O)[O-])cc1I	0.677	5.99722	10064.3
2780081	0.711111	O=C(Nc1ccccc1F)c1ccc([N+](=O)[O-])cc1[N+](=O)[O-]	0.677	5.89442	12752.1
1550221	0.761905	O=S(=O)(c1ccccc1)N(CC(F)(F)F)c1ccc(C(O)(C(F)(F)F)C(F)(F)F)cc1	0.676161	6.51983	3021.16
1550221	0.767442	O=S(=O)(c1ccccc1)N(CC(F)(F)F)c1ccc(C(O)(C(F)(F)F)C(F)(F)F)cc1	0.676161	6.51983	3021.16
1550221	0.767442	O=S(=O)(c1ccccc1)N(CC(F)(F)F)c1ccc(C(O)(C(F)(F)F)C(F)(F)F)cc1	0.676161	6.51983	3021.16
1550221	0.717391	O=S(=O)(c1ccccc1)N(CC(F)(F)F)c1ccc(C(O)(C(F)(F)F)C(F)(F)F)cc1	0.676161	6.51983	3021.16
1550221	0.73913	O=S(=O)(c1ccccc1)N(CC(F)(F)F)c1ccc(C(O)(C(F)(F)F)C(F)(F)F)cc1	0.676161	6.51983	3021.16
1550221	0.73913	O=S(=O)(c1ccccc1)N(CC(F)(F)F)c1ccc(C(O)(C(F)(F)F)C(F)(F)F)cc1	0.676161	6.51983	3021.16
1550221	0.744186	O=S(=O)(c1ccccc1)N(CC(F)(F)F)c1ccc(C(O)(C(F)(F)F)C(F)(F)F)cc1	0.676161	6.51983	3021.16
1550221	0.804878	O=S(=O)(c1ccccc1)N(CC(F)(F)F)c1ccc(C(O)(C(F)(F)F)C(F)(F)F)cc1	0.676161	6.51983	3021.16
224665124	0.767442	CCN(c1cccc(C(F)(F)F)c1)S(=O)(=O)c1ccccc1	0.675969	5.99064	10217.9
782683025	0.72549	COC(=O)c1ccc(NC(=O)c2cc([N+](=O)[O-])ccc2Cl)c(OC)c1	0.675677	5.90873	12338.7
143434395	0.711111	O=C(Nc1ccccc1F)c1ccc([N+](=O)[O-])cc1O	0.674901	6.06562	8597.64
260854	0.756098	O=C(Nc1ccc(F)cc1)c1cc([N+](=O)[O-])ccc1Cl	0.674627	6.64272	2276.55
3554062	0.790698	O=C(Nc1ccc(Oc2ccccc2)cc1)c1cc([N+](=O)[O-])ccc1Cl	0.674253	6.03879	9145.52
1319626587	0.849057	CCn1c2ccccc2c2cc(NC(=O)Cc3ccc(S(=O)(=O)CCO)cc3)ccc21	0.673896	6.20408	6250.59
4679152	0.733333	Cc1cc([N+](=O)[O-])ccc1NC(=O)c1ccccc1Cl	0.673489	6.51576	3049.56
620511388	0.744186	CC(C)CN(CCc1ccccc1)S(=O)(=O)c1ccc(S(=O)(=O)N(C)C)cc1	0.673163	5.76721	17092
32163947	0.8	CC[C@H](C)c1cc(C(C)(C)C)ccc1O	0.672318	5.1843	65418.1
2556750	0.8	CC[C@@H](C)c1cc(C(C)(C)C)ccc1O	0.672318	5.1843	65418.1
1665243688	0.75	CC(C)CN(Cc1cccc(Cl)c1)S(=O)(=O)c1ccc(S(N)(=O)=O)cc1	0.671426	5.99992	10001.8
9569441	0.803571	O=C(Nc1ccc2c(c1)N(S(=O)(=O)c1ccc(F)cc1)CCC2)c1ccccc1F	0.671231	6.71512	1926.98
9569441	0.724138	O=C(Nc1ccc2c(c1)N(S(=O)(=O)c1ccc(F)cc1)CCC2)c1ccccc1F	0.671231	6.71512	1926.98
57368330	0.708333	O=C(NCc1ccccc1)c1ccc(NC(=O)c2cc([N+](=O)[O-])ccc2Cl)cc1	0.670669	5.60308	24941.3
150870111	0.73913	O=C(Nc1ccc(COCc2ccccc2)cc1)c1cc([N+](=O)[O-])ccc1Cl	0.668961	5.82705	14892
156350021	0.734694	CCS(=O)(=O)c1ccc(CCC(=O)Nc2ccc(C(F)(F)F)cc2)cc1	0.667952	5.48535	32708
322192741	0.702128	O=C(Nc1cccc(C(=O)O)c1O)c1cc([N+](=O)[O-])ccc1Cl	0.666162	6.05606	8788.99
54347740	0.714286	COc1ccccc1NC(=O)c1ccc([N+](=O)[O-])cc1F	0.665974	6.14809	7110.74
1661648393	0.727273	CCCc1ccc(S(=O)(=O)N(CCc2ccccc2)CC(C)C)cc1	0.665473	6.14262	7200.76
11380899	0.755556	CCS(=O)(=O)c1ccc(NC(=O)Cc2ccc(Cl)cc2)cc1	0.665262	5.07947	83278.6
11380899	0.714286	CCS(=O)(=O)c1ccc(NC(=O)Cc2ccc(Cl)cc2)cc1	0.665262	5.07947	83278.6
11380899	0.717391	CCS(=O)(=O)c1ccc(NC(=O)Cc2ccc(Cl)cc2)cc1	0.665262	5.07947	83278.6
1587478253	0.769231	CCn1c2ccccc2c2cc(NC(=O)CNc3ccc(C#N)cc3)ccc21	0.662848	5.87535	13324.5
1587478253	0.740741	CCn1c2ccccc2c2cc(NC(=O)CNc3ccc(C#N)cc3)ccc21	0.662848	5.87535	13324.5
1587478253	0.740741	CCn1c2ccccc2c2cc(NC(=O)CNc3ccc(C#N)cc3)ccc21	0.662848	5.87535	13324.5
103124	0.794872	O=C(Nc1ccc(Cl)cc1)c1cc([N+](=O)[O-])ccc1Cl	0.662023	6.42779	3734.31
436973360	0.813953	O=C(Nc1ccc(Cl)c(C(=O)Nc2ccccc2)c1)c1cc([N+](=O)[O-])ccc1O	0.661553	5.82889	14828.8
5521393	0.744186	O=C(Nc1ccc2ccccc2c1)c1cc([N+](=O)[O-])ccc1Cl	0.660812	6.24738	5657.39
773405443	0.708333	O=C(Nc1ccc(COc2ccccc2)cc1)c1cc([N+](=O)[O-])ccc1Cl	0.659853	5.84996	14126.8
77012392	0.75	O=C(Nc1cccc(Cl)c1O)c1cc([N+](=O)[O-])ccc1Cl	0.658651	6.43771	3649.98
521769108	0.714286	CC(C)CN(Cc1ccccc1)S(=O)(=O)c1ccc(F)cc1	0.656825	6.01096	9750.82
4676092	0.769231	CCn1c2ccccc2c2cc(NC(=O)C[C@H](C)CC(=O)O)ccc21	0.656696	5.61686	24162.2
4676091	0.701754	CCn1c2ccccc2c2cc(NC(=O)C[C@@H](C)CC(=O)O)ccc21	0.656696	5.61686	24162.2
4676091	0.769231	CCn1c2ccccc2c2cc(NC(=O)C[C@@H](C)CC(=O)O)ccc21	0.656696	5.61686	24162.2
4676092	0.701754	CCn1c2ccccc2c2cc(NC(=O)C[C@H](C)CC(=O)O)ccc21	0.656696	5.61686	24162.2
16832519	0.704545	CSc1ccc(NC(=O)c2cc([N+](=O)[O-])ccc2Cl)cc1	0.656631	6.31437	4848.78
486020072	0.722222	CCn1c2ccccc2c2cc(NC(=O)Cc3ccc(C(N)=O)cc3)ccc21	0.65581	5.62144	23908.9
259707	0.72093	CC(=O)c1ccc(NC(=O)c2cc([N+](=O)[O-])ccc2Cl)cc1	0.655761	6.14464	7167.41
22276839	0.758065	Cc1ccc(S(=O)(=O)N(CC(=O)Nc2ccc(C(C)C)cc2)c2cccc(C(F)(F)F)c2)cc1	0.653755	5.70894	19545.9
7609703	0.76087	Cc1ccccc1NC(=O)c1ccccc1NC(=O)c1ccc([N+](=O)[O-])cc1Cl	0.652736	5.84839	14177.8
6248905	0.703704	CCn1c2ccccc2c2cc(NC(=O)c3ccc(C#N)cc3)ccc21	0.652661	5.53392	29247.1
6248905	0.730769	CCn1c2ccccc2c2cc(NC(=O)c3ccc(C#N)cc3)ccc21	0.652661	5.53392	29247.1
6248905	0.703704	CCn1c2ccccc2c2cc(NC(=O)c3ccc(C#N)cc3)ccc21	0.652661	5.53392	29247.1
608889551	0.714286	CCn1c2ccccc2c2cc(NC(=O)CNC(=O)c3ccc(C#N)cc3)ccc21	0.652113	5.90865	12340.9
9355993	0.708333	O=C(Nc1ccc(CSc2ccccc2)cc1)c1cc([N+](=O)[O-])ccc1Cl	0.651801	5.83098	14757.6
436997802	0.772727	O=C(Nc1ccc(Cl)c(C(=O)Nc2ccccc2)c1)c1ccc([N+](=O)[O-])cc1O	0.650523	5.74199	18113.8
17191221	0.745763	O=C(Nc1ccc2c(c1)CCCN2S(=O)(=O)c1ccccc1)c1c(F)cccc1Cl	0.649261	6.39059	4068.27
471382022	0.74	CCS(=O)(=O)c1ccc(CC(=O)Nc2ccc(Cl)cc2-c2ccc(Cl)cc2)cc1	0.649076	6.63241	2331.28
179548173	0.702128	Cc1cccc(O)c1NC(=O)c1ccc([N+](=O)[O-])cc1Cl	0.648666	6.063	8649.72
268121	0.761905	O=C(Nc1cccc(O)c1)c1cc([N+](=O)[O-])ccc1Cl	0.64857	6.55006	2817.97
38693456	0.754386	O=C(Nc1ccc2c(c1)N(S(=O)(=O)c1ccc(F)cc1)CCC2)c1ccc(F)cc1F	0.647858	6.52733	2969.44
609645721	0.767442	O=C(Nc1ccc(Cl)c(C(=O)Nc2ccccc2)c1)c1ccc([N+](=O)[O-])cc1	0.647271	5.68159	20816.7
18250324	0.807018	COc1ccc(NC(=O)[C@@H](c2ccc(C)cc2)N(C)C(=O)c2ccc(=O)[nH]c2)cc1	0.6451	6.21169	6142.07
18250322	0.807018	COc1ccc(NC(=O)[C@H](c2ccc(C)cc2)N(C)C(=O)c2ccc(=O)[nH]c2)cc1	0.6451	6.21169	6142.07
18250324	0.703125	COc1ccc(NC(=O)[C@@H](c2ccc(C)cc2)N(C)C(=O)c2ccc(=O)[nH]c2)cc1	0.6451	6.21169	6142.07
18250322	0.703125	COc1ccc(NC(=O)[C@H](c2ccc(C)cc2)N(C)C(=O)c2ccc(=O)[nH]c2)cc1	0.6451	6.21169	6142.07
20141052	0.72093	O=C(O)c1ccc(NC(=O)c2cc([N+](=O)[O-])ccc2Cl)cc1Cl	0.64378	6.34522	4516.25
460641315	0.734694	N#Cc1cccc(S(=O)(=O)N(CC(F)(F)F)c2ccccc2)c1	0.643335	5.52995	29515.8
1936189	0.703704	O=C(COC(=O)c1cc([N+](=O)[O-])ccc1Cl)Nc1ccccc1C(F)(F)F	0.643191	5.9697	10722.6
257551193	0.813559	C[C@H]1[C@H]2C3=CC[C@@H]4[C@]5(C)CC[C@H](O)C(C)(C)[C@@H]5CC[C@]4(C)[C@]3(C)CC[C@@]2(C(=O)O)CC[C@H]1CO	0.641628	5.94322	11396.6
257551194	0.813559	C[C@@H]1[C@H](CO)CC[C@]2(C(=O)O)CC[C@]3(C)C(=CC[C@@H]4[C@]5(C)CC[C@H](O)C(C)(C)[C@@H]5CC[C@]43C)[C@@H]12	0.641628	5.94322	11396.6
257551195	0.813559	C[C@@H]1[C@H](CO)CC[C@]2(C(=O)O)CC[C@]3(C)C(=CC[C@@H]4[C@]5(C)CC[C@H](O)C(C)(C)[C@@H]5CC[C@@]43C)[C@@H]12	0.641628	5.94322	11396.6
257551192	0.813559	C[C@H]1[C@H]2C3=CC[C@@H]4[C@]5(C)CC[C@H](O)C(C)(C)[C@@H]5CC[C@@]4(C)[C@]3(C)CC[C@@]2(C(=O)O)CC[C@H]1CO	0.641628	5.94322	11396.6
5136630	0.706897	O=C(Nc1ccc2c(c1)N(S(=O)(=O)c1ccccc1)CCC2)c1ccccc1F	0.63933	6.47374	3359.4
5136630	0.814815	O=C(Nc1ccc2c(c1)N(S(=O)(=O)c1ccccc1)CCC2)c1ccccc1F	0.63933	6.47374	3359.4
9762864	0.759259	CCn1c2ccccc2c2cc(NC(=O)COCC(=O)Nc3ccc(C#N)cc3)ccc21	0.638159	5.97825	10513.4
9762864	0.759259	CCn1c2ccccc2c2cc(NC(=O)COCC(=O)Nc3ccc(C#N)cc3)ccc21	0.638159	5.97825	10513.4
9762864	0.788462	CCn1c2ccccc2c2cc(NC(=O)COCC(=O)Nc3ccc(C#N)cc3)ccc21	0.638159	5.97825	10513.4
15624605	0.784314	CCn1c2ccccc2c2cc(NC(=O)Cc3ccc(NC(C)=O)cc3)ccc21	0.637999	5.78762	16307.3
4010487	0.714286	COc1ccccc1C(=O)Nc1ccc([N+](=O)[O-])cc1Cl	0.635287	6.41006	3889.89
340635685	0.792453	CCn1c2ccccc2c2cc(NC(=O)CN(C)CC#N)ccc21	0.634511	5.01422	96779
1209669	0.875	O=C(Nc1ccccc1)c1ccc(NC(=O)c2cc([N+](=O)[O-])ccc2Cl)cc1	0.63413	5.87563	13315.8
54349727	0.744186	O=C(Nc1ccccc1F)c1ccc([N+](=O)[O-])cc1F	0.633793	6.16746	6800.5
409408440	0.793103	Cc1ccc(S(=O)(=O)N(CC(=O)Nc2ccc(CC#N)cc2)c2ccc(Cl)c(Cl)c2)cc1	0.628655	6.18765	6491.61
3062719	0.733333	O=C(Nc1ccccc1C(=O)Nc1ccc(Cl)cc1)c1cc([N+](=O)[O-])ccc1Cl	0.628349	5.86744	13569.4
442219262	0.708333	CCN(c1ccccc1Cl)S(=O)(=O)c1ccc(C(N)=O)cc1	0.626533	5.34747	44929.4
1653834940	0.704545	CCc1ccc(CS(=O)(=O)N(Cc2ccccc2)CC(C)C)cc1	0.62549	6.11923	7599.3
1653834940	0.704545	CCc1ccc(CS(=O)(=O)N(Cc2ccccc2)CC(C)C)cc1	0.62549	6.11923	7599.3
1191671362	0.704545	CCc1ccc(CN(CC(C)C)S(=O)(=O)Cc2ccccc2)cc1	0.62549	6.11923	7599.3
1191671362	0.704545	CCc1ccc(CN(CC(C)C)S(=O)(=O)Cc2ccccc2)cc1	0.62549	6.11923	7599.3
9739300	0.716667	Cc1ccc(S(=O)(=O)N2CCCc3ccc(NC(=O)C(=O)Nc4ccc(C)c(F)c4)cc32)cc1	0.625291	5.946	11324.1
9805887	0.773585	CCn1c2ccccc2c2cc(NC(=O)C[C@H](C)CC(=O)Nc3ccc(C(C)C)cc3)ccc21	0.62432	6.98432	1036.77
9805887	0.706897	CCn1c2ccccc2c2cc(NC(=O)C[C@H](C)CC(=O)Nc3ccc(C(C)C)cc3)ccc21	0.62432	6.98432	1036.77
9805886	0.773585	CCn1c2ccccc2c2cc(NC(=O)C[C@@H](C)CC(=O)Nc3ccc(C(C)C)cc3)ccc21	0.62432	6.98432	1036.77
9805886	0.706897	CCn1c2ccccc2c2cc(NC(=O)C[C@@H](C)CC(=O)Nc3ccc(C(C)C)cc3)ccc21	0.62432	6.98432	1036.77
586130980	0.727273	CCc1ccc(S(=O)(=O)N(CCc2ccccc2)CC(C)C)cc1	0.624304	6.00554	9873.28
54827946	0.708333	CC(=O)Nc1ccc(C)c(NC(=O)c2cc([N+](=O)[O-])ccc2Cl)c1	0.623127	6.28256	5217.23
128539139	0.714286	CC[C@@H](O)CN(Cc1ccccc1)S(=O)(=O)c1ccc(C(N)=O)cc1	0.62305	5.23464	58258
128538903	0.714286	CC[C@H](O)CN(Cc1ccccc1)S(=O)(=O)c1ccc(C(N)=O)cc1	0.62305	5.23464	58258
5603395	0.708333	O=C(Nc1ccc(OCc2ccccc2)cc1)c1cc([N+](=O)[O-])ccc1Cl	0.622679	5.81168	15428.5
8424193	0.704545	CNC(=O)c1ccc(NC(=O)c2cc([N+](=O)[O-])ccc2Cl)cc1	0.620702	6.16554	6830.61
520627145	0.727273	CC(C)CN(CCc1ccccc1)S(=O)(=O)c1ccc(S(N)(=O)=O)cc1	0.618711	5.58507	25997.6
231396	0.775	CC(=O)Nc1ccc(NC(=O)c2cc([N+](=O)[O-])ccc2Cl)cc1	0.618022	6.2265	5936.06
142583922	0.763158	CC(C)CN(Cc1ccccc1)S(=O)(=O)c1ccccc1	0.616831	5.63354	23252
17149681	0.75	O=C(Nc1ccc2c(c1)CCCN2S(=O)(=O)c1ccc(F)cc1)c1c(F)cccc1Cl	0.616528	6.28802	5152
37286030	0.727273	Cc1cccc(C)c1NC(=O)c1cc([N+](=O)[O-])ccc1F	0.616034	6.06985	8514.36
408577331	0.711538	Cc1ccccc1NS(=O)(=O)c1ccc(NC(=O)c2cc([N+](=O)[O-])ccc2Cl)cc1	0.613681	5.773	16865.7
609645761	0.744681	COc1ccc([N+](=O)[O-])cc1C(=O)Nc1ccc(Cl)c(C(=O)Nc2ccccc2)c1	0.6134	5.66379	21687.7
217268004	0.729167	COc1ccccc1NC(=O)Nc1cc([N+](=O)[O-])ccc1Cl	0.613351	6.12095	7569.28
409025901	0.707692	Cc1ccc(S(=O)(=O)N(CC(=O)Nc2ccc(F)c(Cl)c2)c2cccc(C(F)(F)F)c2)cc1	0.613232	5.89931	12609.2
408574884	0.72	Cc1cccc(C)c1NS(=O)(=O)c1ccc(NC(=O)c2cc([N+](=O)[O-])ccc2Cl)cc1	0.610285	5.58774	25838.2
9738556	0.810345	Cc1ccc(S(=O)(=O)N2CCCc3ccc(NC(=O)c4ccccc4F)cc32)cc1	0.609636	6.70371	1978.28
59903	0.717391	O=C(Nc1cccc2ccccc12)c1cc([N+](=O)[O-])ccc1Cl	0.607209	6.09777	7984.16
59903	0.702128	O=C(Nc1cccc2ccccc12)c1cc([N+](=O)[O-])ccc1Cl	0.607209	6.09777	7984.16
59903	0.702128	O=C(Nc1cccc2ccccc12)c1cc([N+](=O)[O-])ccc1Cl	0.607209	6.09777	7984.16
59903	0.702128	O=C(Nc1cccc2ccccc12)c1cc([N+](=O)[O-])ccc1Cl	0.607209	6.09777	7984.16
408613946	0.723077	Cc1ccc(S(=O)(=O)N(CC(=O)Nc2ccc(OC(C)C)cc2)c2cccc(C(F)(F)F)c2)cc1	0.606875	5.51565	30503.5
2056222	0.738095	O=C(Nc1ccc(Oc2ccc(NC(=O)c3cc([N+](=O)[O-])ccc3Cl)cc2)cc1)c1cc([N+](=O)[O-])ccc1Cl	0.604537	5.64217	22794.3
586124059	0.727273	CC(C)CN(CCc1ccccc1)S(=O)(=O)c1ccc(Br)cc1	0.604526	6.05479	8814.7
426842406	0.714286	COc1cc([N+](=O)[O-])ccc1C(=O)Nc1ccccc1Cl	0.603696	6.37097	4256.26
9903416	0.777778	O=C(Nc1ccc(S(=O)(=O)Nc2ccccc2)cc1)c1cc([N+](=O)[O-])ccc1Cl	0.603451	5.68181	20806
436081254	0.709091	CCn1c2ccccc2c2cc(NC(=O)Cc3ccc([S@](C)=O)cc3)ccc21	0.601174	5.71491	19279
436081251	0.709091	CCn1c2ccccc2c2cc(NC(=O)Cc3ccc([S@@](C)=O)cc3)ccc21	0.601174	5.71491	19279
155309202	0.772727	Cc1ccc([N+](=O)[O-])cc1C(=O)Nc1c(C)cccc1Cl	0.600376	6.43548	3668.8
409255455	0.730159	Cc1ccc(S(=O)(=O)N(CC(=O)Nc2ccc(Cl)c(Cl)c2)c2cccc(C(F)(F)F)c2)cc1	0.600161	5.78597	16369.2
3566705	0.704545	O=C(Nc1ccc(C(F)(F)F)cc1)c1cc([N+](=O)[O-])ccc1Cl	0.599644	6.63991	2291.34
224902722	0.712121	Cc1ccc(S(=O)(=O)N(CC(=O)Nc2ccc(N3CCCC3)cc2)c2cccc(C(F)(F)F)c2)cc1	0.599373	5.81677	15248.6
224944767	0.701493	Cc1ccc(S(=O)(=O)N(CC(=O)Nc2ccc(N3CCCCC3)cc2)c2cccc(C(F)(F)F)c2)cc1	0.599373	5.84364	14333.6
18254292	0.730159	COc1ccc([C@H](C(=O)Nc2ccc(C(C)C)cc2)N(C)C(=O)c2ccc(=O)[nH]c2)cc1	0.59627	6.71369	1933.36
18254294	0.730159	COc1ccc([C@@H](C(=O)Nc2ccc(C(C)C)cc2)N(C)C(=O)c2ccc(=O)[nH]c2)cc1	0.59627	6.71369	1933.36
18254292	0.807018	COc1ccc([C@H](C(=O)Nc2ccc(C(C)C)cc2)N(C)C(=O)c2ccc(=O)[nH]c2)cc1	0.59627	6.71369	1933.36
18254294	0.807018	COc1ccc([C@@H](C(=O)Nc2ccc(C(C)C)cc2)N(C)C(=O)c2ccc(=O)[nH]c2)cc1	0.59627	6.71369	1933.36
1144380523	0.740741	CCn1c2ccccc2c2cc(NC(=O)C[C@@H](C)CC(=O)OC)ccc21	0.596092	5.55401	27924.8
1144380521	0.740741	CCn1c2ccccc2c2cc(NC(=O)C[C@H](C)CC(=O)OC)ccc21	0.596092	5.55401	27924.8
586196245	0.707317	CC(C)CN(c1ccc(Cl)cc1)S(=O)(=O)c1ccccc1	0.595869	6.25995	5496.02
1665242797	0.72	CSc1ccc(S(=O)(=O)N(Cc2cccc(Cl)c2)CC(C)C)cc1	0.594366	6.52328	2997.23
2738589	0.717391	O=C(Nc1cc(NC(=O)c2cc([N+](=O)[O-])ccc2Cl)ccc1Cl)c1ccccc1	0.594043	5.95789	11018.2
24427897	0.714286	CN(CC(=O)Nc1ccc(C(F)(F)F)cc1)S(=O)(=O)c1ccc(C#N)cc1	0.5938	5.70657	19652.9
1128616995	0.724138	CCS(=O)(=O)c1ccc(CNC(=O)c2ccc(OC(F)(F)F)c(Cl)c2)cc1	0.592406	5.65863	21946.6
5569848	0.707317	O=C(Nc1ccc([N+](=O)[O-])cc1)c1cc(Cl)ccc1Cl	0.591541	6.07763	8363.23
5338451	0.72093	O=C(Nc1ccc(Nc2ccccc2)cc1)c1ccc([N+](=O)[O-])cc1Cl	0.591091	5.66988	21385.4
23011821	0.72093	O=C(Nc1ccccc1)Nc1ccc(NC(=O)c2ccc([N+](=O)[O-])cc2Cl)cc1	0.586836	5.50447	31299.1
15313542	0.84	COc1ccccc1NC(=O)c1ccc(NC(=O)c2cc([N+](=O)[O-])ccc2Cl)cc1	0.586256	5.91724	12099.4
50699160	0.767442	Nc1ccc([N+](=O)[O-])cc1C(=O)Nc1ccccc1F	0.586166	5.81236	15404.4
7758317	0.72549	COc1ccc(NC(C)=O)cc1NC(=O)c1cc([N+](=O)[O-])ccc1Cl	0.586006	6.10629	7829
112114326	0.717391	O=C(Nc1ccc(Br)cc1O)c1cc([N+](=O)[O-])ccc1Cl	0.585573	6.53029	2949.26
1531048861	0.709091	CCn1c2ccccc2c2cc(NC(=O)C[C@H](C)COC)ccc21	0.585421	5.37943	41741.5
1531048862	0.709091	CCn1c2ccccc2c2cc(NC(=O)C[C@@H](C)COC)ccc21	0.585421	5.37943	41741.5
49375634	0.733333	Cc1ccc([N+](=O)[O-])cc1C(=O)Nc1ccccc1F	0.585066	6.14679	7132
533092383	0.782609	C[C@@H](O)CN(Cc1ccccc1)S(=O)(=O)c1ccc(C(N)=O)cc1	0.58487	4.95887	109933
533092384	0.782609	C[C@H](O)CN(Cc1ccccc1)S(=O)(=O)c1ccc(C(N)=O)cc1	0.58487	4.95887	109933
5427337	0.714286	O=C(Nc1ccc(Cl)c([N+](=O)[O-])c1)c1cc([N+](=O)[O-])ccc1Cl	0.584851	6.35845	4380.72
3451619	0.703704	CCn1c2ccccc2c2cc(NC(=O)Cc3ccc(C)c(C)c3)ccc21	0.581156	5.83209	14720.2
355836628	0.703704	CCS(=O)(=O)c1ccc(NC(=O)C(C)(C)c2cccnc2)cc1	0.580971	5.09238	80839.1
1653235385	0.709091	CCn1c2ccccc2c2cc(NC(=O)CN(C)CC(C)C)ccc21	0.578474	5.63256	23304.4
15619642	0.725806	Cc1noc(C)c1COc1ccc(CC(=O)N[C@@H](C)c2ccc(Cl)cc2)cc1	0.577983	6.47659	3337.4
15619641	0.725806	Cc1noc(C)c1COc1ccc(CC(=O)N[C@H](C)c2ccc(Cl)cc2)cc1	0.577983	6.47659	3337.4
555447406	0.723404	NS(=O)(=O)c1ccc(S(=O)(=O)N(CC(F)F)c2cccc(Cl)c2)cc1	0.576836	5.86002	13803.1
303425243	0.72093	O=C(Nc1ccc(NC(=O)c2cc([N+](=O)[O-])ccc2Cl)cc1)c1ccc(Cl)cc1	0.576247	5.65515	22123.6
3200048	0.75	CCn1c2ccccc2c2cc(NC(=O)Cc3ccc(-c4ccccc4)cc3)ccc21	0.574883	6.49785	3177.99
67018585	0.733333	Cc1ccc([N+](=O)[O-])cc1C(=O)Nc1ccccc1Cl	0.574845	6.58829	2580.52
5934409	0.75	CCn1c2ccccc2c2cc(NC(=O)Cc3ccc(Br)cc3)ccc21	0.574472	6.0867	8190.37
44758237	0.705882	Cc1ccc(NC(=O)c2ccccc2)cc1NC(=O)c1cc([N+](=O)[O-])ccc1Cl	0.572482	5.8689	13523.7
4990055	0.75	COc1cc([N+](=O)[O-])ccc1NC(=O)c1ccccc1Cl	0.572169	6.33964	4574.7
231391	0.809524	O=C(Nc1ccccc1O)c1ccc([N+](=O)[O-])cc1Cl	0.56981	6.3182	4806.16
78646820	0.763636	CCn1c2ccccc2c2cc(NC(=O)CN(C)CCC#N)ccc21	0.568058	5.26332	54535.6
4014287	0.731707	O=C(Nc1ccc([N+](=O)[O-])cc1)c1cc([N+](=O)[O-])ccc1Cl	0.567842	6.2801	5246.84
1433760	0.756098	O=C(Nc1ccc(Br)cc1)c1cc([N+](=O)[O-])ccc1Cl	0.567842	6.56101	2747.81
4014287	0.837838	O=C(Nc1ccc([N+](=O)[O-])cc1)c1cc([N+](=O)[O-])ccc1Cl	0.567842	6.2801	5246.84
5491086	0.85	O=C(Nc1ccc(-c2ccccc2)cc1)c1cc([N+](=O)[O-])ccc1Cl	0.56733	6.00065	9984.95
1227343	0.756098	O=C(Nc1ccc(I)cc1)c1cc([N+](=O)[O-])ccc1Cl	0.566416	6.39695	4009.12
677126192	0.775862	CC(=O)N1CCC(NS(=O)(=O)c2ccc3c4c(cccc24)C(=O)N3C)CC1	0.565276	5.65304	22231.1
1466929375	0.728814	CS(=O)(=O)c1ccc(CNC(=O)Nc2ccc(OC(F)(F)F)c(Cl)c2)cc1	0.563074	5.58998	25705.4
519064927	0.733333	CC(C)CN(CCc1ccccc1)S(=O)(=O)c1cccc(S(C)(=O)=O)c1	0.562411	5.90735	12378.1
501696094	0.716418	Cc1noc(C)c1COc1ccc(CC(=O)N[C@@H](c2ccc(Cl)cc2)c2ccsc2)cc1	0.562403	7.66819	214.687
501696093	0.716418	Cc1noc(C)c1COc1ccc(CC(=O)N[C@H](c2ccc(Cl)cc2)c2ccsc2)cc1	0.562403	7.66819	214.687
97048827	0.717391	O=S(=O)(c1cccnc1)N(CC(F)(F)F)c1ccncc1	0.562001	4.90679	123941
108882032	0.701493	Cc1ccc(S(=O)(=O)N(CC(=O)Nc2ccc(S(=O)(=O)N3CCCCC3)cc2)c2cccc(C(F)(F)F)c2)cc1	0.561865	5.464	34355.4
112246490	0.712121	Cc1ccc(S(=O)(=O)N(CC(=O)Nc2ccc(S(=O)(=O)N3CCCC3)cc2)c2cccc(C(F)(F)F)c2)cc1	0.561865	5.39579	40198.3
409326053	0.701493	Cc1ccc(S(=O)(=O)N(CC(=O)Nc2ccc(S(=O)(=O)N3CCCCCC3)cc2)c2cccc(C(F)(F)F)c2)cc1	0.561865	5.47727	33321.9
1753317	0.729167	O=C(Nc1cc([N+](=O)[O-])ccc1Cl)Nc1ccccc1C(F)(F)F	0.560775	6.18985	6458.81
15538666	0.702128	O=C(Nc1ccc(OC(=O)c2ccccc2Cl)cc1)c1cc([N+](=O)[O-])ccc1Cl	0.555402	5.62681	23615
520324945	0.744186	O=C(Nc1ccc([N+](=O)[O-])cc1)c1cc(-c2ccccc2)ccc1Cl	0.555293	5.7739	16830.6
567569757	0.75	O=C(Nc1ccccc1Cl)c1cc([N+](=O)[O-])ccc1C(F)(F)F	0.554778	6.73828	1826.92
122444265	0.756098	NC(=O)Nc1ccc(NC(=O)c2cc([N+](=O)[O-])ccc2Cl)cc1	0.554665	5.98325	10393.3
44672974	0.704545	CS(=O)(=O)c1ccc(NC(=O)c2cc([N+](=O)[O-])ccc2Cl)cc1	0.553858	6.34636	4504.46
4603921	0.733333	Cc1ccc([N+](=O)[O-])cc1NC(=O)c1ccccc1Cl	0.551127	6.48845	3247.5
352004452	0.727273	CC(C)CN(CCc1ccccc1)S(=O)(=O)c1ccc(N)cc1	0.550621	5.60994	24550.5
43569800	0.703125	CC(=O)O[C@@H]1C[C@@]2(C)[C@@H](CC[C@]3(C)[C@@H]2CC=C2[C@@H]4[C@@H](C)[C@H](C)CC[C@]4(C(=O)O)CC[C@]23C)C(C)(C)[C@H]1O	0.550092	6.23489	5822.55
563562869	0.702128	O=C(Nc1ccccc1)c1cc(NS(=O)(=O)c2ccc([N+](=O)[O-])cc2)ccc1Cl	0.549965	5.44594	35814.8
96731290	0.727273	O=C(Nc1ccsc1)c1cc([N+](=O)[O-])ccc1I	0.549686	5.77228	16893.6
460640873	0.717391	O=S(=O)(c1cccc(Cl)c1)N(CC(F)(F)F)c1ccccc1	0.548384	5.70059	19925.7
58987384	0.722222	O=C(Nc1ccccc1Oc1ncc(Cl)cc1Cl)c1cc([N+](=O)[O-])ccc1Cl	0.548132	5.87266	13407.3
103055	0.75	O=C(Nc1ccc(Cl)c(Cl)c1)c1cc([N+](=O)[O-])ccc1Cl	0.542676	6.48093	3304.19
9569404	0.872727	O=C(Nc1ccc2c(c1)N(S(=O)(=O)c1ccccc1)CCC2)c1c(F)cccc1Cl	0.542409	6.37888	4179.49
9569404	0.737705	O=C(Nc1ccc2c(c1)N(S(=O)(=O)c1ccccc1)CCC2)c1c(F)cccc1Cl	0.542409	6.37888	4179.49
9569404	0.762712	O=C(Nc1ccc2c(c1)N(S(=O)(=O)c1ccccc1)CCC2)c1c(F)cccc1Cl	0.542409	6.37888	4179.49
257646324	0.810345	COC(=O)[C@]12CC[C@H](C)[C@H](C)[C@@H]1C1=CC[C@@H]3[C@]4(C)CC[C@H](O)C(C)(C)[C@@H]4CC[C@@]3(C)[C@]1(C)CC2	0.539043	6.1093	7775.08
257646325	0.810345	COC(=O)[C@]12CC[C@H](C)[C@H](C)[C@@H]1C1=CC[C@@H]3[C@]4(C)CC[C@H](O)C(C)(C)[C@@H]4CC[C@]3(C)[C@]1(C)CC2	0.539043	6.1093	7775.08
257646326	0.810345	COC(=O)[C@]12CC[C@H](C)[C@H](C)[C@@H]1C1=CC[C@@H]3[C@]4(C)CC[C@H](O)C(C)(C)[C@@H]4CC[C@]3(C)[C@@]1(C)CC2	0.539043	6.1093	7775.08
8952026	0.810345	COC(=O)[C@]12CC[C@@H](C)[C@H](C)[C@H]1C1=CC[C@H]3[C@@]4(C)CC[C@@H](O)C(C)(C)[C@@H]4CC[C@@]3(C)[C@]1(C)CC2	0.539043	6.1093	7775.08
8952031	0.810345	COC(=O)[C@]12CC[C@@H](C)[C@H](C)[C@H]1C1=CC[C@@H]3[C@@]4(C)CC[C@@H](O)C(C)(C)[C@H]4CC[C@@]3(C)[C@]1(C)CC2	0.539043	6.1093	7775.08
8952029	0.810345	COC(=O)[C@]12CC[C@@H](C)[C@H](C)[C@H]1C1=CC[C@@H]3[C@@]4(C)CC[C@@H](O)C(C)(C)[C@@H]4CC[C@@]3(C)[C@]1(C)CC2	0.539043	6.1093	7775.08
13558214	0.810345	COC(=O)[C@]12CC[C@@H](C)[C@H](C)[C@H]1C1=CC[C@@H]3[C@@]4(C)CC[C@H](O)C(C)(C)[C@@H]4CC[C@@]3(C)[C@]1(C)CC2	0.539043	6.1093	7775.08
257646327	0.810345	COC(=O)[C@]12CC[C@H](C)[C@H](C)[C@@H]1C1=CC[C@@H]3[C@]4(C)CC[C@H](O)C(C)(C)[C@@H]4CC[C@@]3(C)[C@@]1(C)CC2	0.539043	6.1093	7775.08
8952030	0.810345	COC(=O)[C@]12CC[C@@H](C)[C@H](C)[C@H]1C1=CC[C@H]3[C@@]4(C)CC[C@@H](O)C(C)(C)[C@H]4CC[C@@]3(C)[C@]1(C)CC2	0.539043	6.1093	7775.08
156694837	0.729167	COc1ccccc1NC(=O)C(=O)Nc1cc([N+](=O)[O-])ccc1Cl	0.53888	5.56988	26922.6
14980292	0.775862	C[C@@H]1[C@H]2C3=CC[C@@H]4[C@@]5(C)C[C@@H](O)[C@@H](O)C(C)(C)[C@H]5CC[C@@]4(C)[C@]3(C)CC[C@@]2(C(=O)O)CC[C@H]1C	0.537599	5.98509	10349.2
14980294	0.775862	C[C@@H]1[C@H]2C3=CC[C@@H]4[C@@]5(C)C[C@H](O)[C@H](O)C(C)(C)[C@@H]5CC[C@@]4(C)[C@]3(C)CC[C@@]2(C(=O)O)CC[C@H]1C	0.537599	5.98509	10349.2
255976095	0.775862	C[C@@H]1[C@H]2C3=CC[C@@H]4[C@]5(C)C[C@H](O)[C@H](O)C(C)(C)[C@@H]5CC[C@]4(C)[C@]3(C)CC[C@@]2(C(=O)O)CC[C@H]1C	0.537599	5.98509	10349.2
14980286	0.775862	C[C@@H]1[C@H]2C3=CC[C@@H]4[C@@]5(C)C[C@@H](O)[C@H](O)C(C)(C)[C@H]5CC[C@@]4(C)[C@]3(C)CC[C@@]2(C(=O)O)CC[C@H]1C	0.537599	5.98509	10349.2
85508855	0.775862	C[C@H]1[C@H](C)CC[C@]2(C(=O)O)CC[C@]3(C)C(=CC[C@@H]4[C@@]5(C)C[C@@H](O)[C@H](O)C(C)(C)[C@@H]5CC[C@]43C)[C@@H]12	0.537599	5.98509	10349.2
67912742	0.775862	C[C@@H]1[C@H]2C3=CC[C@H]4[C@@]5(C)C[C@@H](O)[C@H](O)C(C)(C)[C@@H]5CC[C@@]4(C)[C@]3(C)CC[C@@]2(C(=O)O)CC[C@H]1C	0.537599	5.98509	10349.2
70451082	0.775862	C[C@H]1[C@H](C)CC[C@]2(C(=O)O)CC[C@]3(C)C(=CC[C@@H]4[C@@]5(C)C[C@@H](O)[C@H](O)C(C)(C)[C@H]5CC[C@]43C)[C@@H]12	0.537599	5.98509	10349.2
138155483	0.775862	C[C@@H]1[C@H]2C3=CC[C@H]4[C@@]5(C)C[C@@H](O)[C@@H](O)C(C)(C)[C@H]5CC[C@@]4(C)[C@]3(C)CC[C@@]2(C(=O)O)CC[C@H]1C	0.537599	5.98509	10349.2
14980289	0.775862	C[C@@H]1[C@H]2C3=CC[C@@H]4[C@@]5(C)C[C@@H](O)[C@@H](O)C(C)(C)[C@@H]5CC[C@@]4(C)[C@]3(C)CC[C@@]2(C(=O)O)CC[C@H]1C	0.537599	5.98509	10349.2
67912745	0.775862	C[C@@H]1[C@H]2C3=CC[C@H]4[C@@]5(C)C[C@@H](O)[C@H](O)C(C)(C)[C@H]5CC[C@@]4(C)[C@]3(C)CC[C@@]2(C(=O)O)CC[C@H]1C	0.537599	5.98509	10349.2
255976098	0.775862	C[C@H]1[C@H](C)CC[C@]2(C(=O)O)CC[C@]3(C)C(=CC[C@@H]4[C@]5(C)C[C@H](O)[C@H](O)C(C)(C)[C@@H]5CC[C@@]43C)[C@@H]12	0.537599	5.98509	10349.2
8829484	0.775862	C[C@@H]1[C@H]2C3=CC[C@@H]4[C@@]5(C)C[C@@H](O)[C@H](O)C(C)(C)[C@@H]5CC[C@@]4(C)[C@]3(C)CC[C@@]2(C(=O)O)CC[C@H]1C	0.537599	5.98509	10349.2
49708319	0.775862	C[C@@H]1[C@H]2C3=CC[C@@H]4[C@@]5(C)C[C@H](O)[C@@H](O)C(C)(C)[C@@H]5CC[C@@]4(C)[C@]3(C)CC[C@@]2(C(=O)O)CC[C@H]1C	0.537599	5.98509	10349.2
255976096	0.775862	C[C@@H]1CC[C@]2(C(=O)O)CC[C@]3(C)C(=CC[C@@H]4[C@]5(C)C[C@H](O)[C@H](O)C(C)(C)[C@@H]5CC[C@@]43C)[C@@H]2[C@@H]1C	0.537599	5.98509	10349.2
255976097	0.775862	C[C@@H]1CC[C@]2(C(=O)O)CC[C@]3(C)C(=CC[C@@H]4[C@]5(C)C[C@H](O)[C@H](O)C(C)(C)[C@@H]5CC[C@@]43C)[C@H]2[C@@H]1C	0.537599	5.98509	10349.2
138155364	0.775862	C[C@@H]1[C@H]2C3=CC[C@H]4[C@@]5(C)C[C@@H](O)[C@@H](O)C(C)(C)[C@@H]5CC[C@@]4(C)[C@]3(C)CC[C@@]2(C(=O)O)CC[C@H]1C	0.537599	5.98509	10349.2
20141044	0.756098	O=C(O)c1cc(NC(=O)c2cc([N+](=O)[O-])ccc2Cl)ccc1Cl	0.536972	6.25281	5587.14
750838385	0.779661	O=C1Nc2ccc(S(=O)(=O)Nc3cc(F)cc(N4CCOCC4)c3)c3cccc1c23	0.534729	5.63569	23137.2
9384109	0.763636	CCS(=O)(=O)c1ccc(C(=O)Nc2nc(-c3ccccc3)c(C(=O)c3ccccc3)s2)cc1	0.532763	5.59563	25372.8
586120342	0.727273	CC(C)CN(CCc1ccccc1)S(=O)(=O)c1ccc(F)cc1	0.532525	6.07848	8346.82
50699061	0.767442	Nc1ccc([N+](=O)[O-])cc1C(=O)Nc1ccccc1Cl	0.530975	6.17734	6647.51
518904499	0.711111	O=C(Nc1cccc([N+](=O)[O-])c1)c1cc(-c2ccccc2)ccc1Cl	0.530018	5.97315	10637.8
36342685	0.727273	O=C(Nc1cc([N+](=O)[O-])ccc1O)c1ccccc1Cl	0.528748	6.1949	6384.08
6638490	0.701754	CCn1c2ccccc2c2cc(NC(=O)COC(=O)c3ccc(C#N)cc3)ccc21	0.528621	5.73027	18609.4
4014048	0.727273	O=C(Nc1ccccc1Cl)c1cc([N+](=O)[O-])ccc1O	0.527452	6.60684	2472.61
621315255	0.714286	CC(C)CN(Cc1cccc(Cl)c1)S(=O)(=O)c1ccncc1	0.526563	5.8296	14804.6
302681090	0.777778	CCS(=O)(=O)c1ccc(NCCc2ccc(C(F)(F)F)cc2)cc1	0.526422	5.24534	56841.1
252494161	0.76087	CCN(CC)Cc1ccc(NC(=O)Cc2ccc(S(=O)(=O)CC)cc2)cc1	0.526352	6.05449	8820.78
32478445	0.707317	O=C(Nc1ccccc1)c1cc([N+](=O)[O-])ccc1I	0.522187	5.88115	13147.7
732578383	0.702128	O=C(Nc1cccnc1O)c1cc([N+](=O)[O-])ccc1Cl	0.522085	6.15009	7077.94
28226268	0.826923	CCn1c(C)c(C)c2cc(C(=O)NCc3ccc(S(N)(=O)=O)cc3)ccc21	0.521711	5.45242	35284.3
333158862	0.762712	CN1C(=O)c2cccc3c(S(=O)(=O)NCCN4CCCOCC4)ccc1c23	0.52103	5.59078	25657.9
67797092	0.765957	CCS(=O)(=O)c1ccc(NC(=O)Cc2cccc(Cl)c2)cc1	0.517293	5.10319	78851.5
67797092	0.708333	CCS(=O)(=O)c1ccc(NC(=O)Cc2cccc(Cl)c2)cc1	0.517293	5.10319	78851.5
237012464	0.75	CCn1c2ccccc2c2cc(NC(=O)Cc3ccc(N)cc3)ccc21	0.517027	5.47526	33476.3
106115711	0.708333	O=C(Nc1ccc(CN2CCN(Cc3ccccc3)CC2)cc1)c1cc([N+](=O)[O-])ccc1Cl	0.513902	5.69969	19966.9
22276849	0.783333	Cc1ccc(S(=O)(=O)N(CC(=O)Nc2ccc(Cl)cc2)c2cccc(C(F)(F)F)c2)cc1	0.513882	5.66819	21469.1
408546588	0.711864	Cc1ccc(S(=O)(=O)N(CC(=O)Nc2ccc(F)c(Cl)c2)c2ccc(Cl)c(Cl)c2)cc1	0.513713	6.49798	3177.03
2839722	0.764706	CCn1c2ccccc2c2cc(NC(=O)Cc3ccc(C)cc3)ccc21	0.513628	5.68276	20760.8
1666721584	0.727273	CC(C)CN(CCc1ccccc1)S(=O)(=O)c1ccc(C(C)C)cc1	0.511819	6.25455	5564.74
22284767	0.703125	Cc1noc(C)c1COc1ccc(CC(=O)N[C@@H](c2ccc(Cl)cc2)C(C)C)cc1	0.510796	7.15276	703.457
22284769	0.703125	Cc1noc(C)c1COc1ccc(CC(=O)N[C@H](c2ccc(Cl)cc2)C(C)C)cc1	0.510796	7.15276	703.457
22276844	0.714286	Cc1ccc(S(=O)(=O)N(CC(=O)Nc2cccc(Cl)c2)c2cccc(C(F)(F)F)c2)cc1	0.510793	5.95385	11121.2
10252649	0.833333	CS(=O)(=O)c1ccc(CC(=O)Nc2nc(-c3ccccc3)c(C(=O)c3ccccc3)s2)cc1	0.51017	5.79098	16181.5
10252649	0.733333	CS(=O)(=O)c1ccc(CC(=O)Nc2nc(-c3ccccc3)c(C(=O)c3ccccc3)s2)cc1	0.51017	5.79098	16181.5
586116551	0.744186	Cc1ccc(S(=O)(=O)N(CCc2ccccc2)CC(C)C)cc1	0.509696	5.9107	12282.9
12504028	0.734694	CCNC(=O)/C=C(C)/C=C/C=C(C)/C=C/C1=C(C)CCCC1(C)C	0.508751	6.2221	5996.49
591067015	0.716981	CCn1c2ccccc2c2cc(NC(=O)CCCC(=O)NC(C)C)ccc21	0.507882	5.52034	30175.8
514702306	0.745098	COc1ccc([N+](=O)[O-])cc1C(=O)Nc1ccccc1Oc1ccccc1Cl	0.50545	5.7767	16722.3
197830337	0.712121	Cc1ccc(S(=O)(=O)N(CC(=O)Nc2ccc(S(=O)(=O)Nc3ccc(Cl)cc3)cc2)c2cccc(C(F)(F)F)c2)cc1	0.503921	5.06171	86754.6
9569443	0.741379	O=C(Nc1ccc2c(c1)N(S(=O)(=O)c1ccc(F)cc1)CCC2)c1ccc(F)c(F)c1	0.50363	6.31313	4862.58
5672437	0.72093	NC(=O)c1ccc(NC(=O)c2cc([N+](=O)[O-])ccc2Cl)cc1	0.503417	6.00689	9842.63
224566042	0.78	CCc1ccc(CC(=O)Nc2ccc3c(c2)c2ccccc2n3CC)cc1	0.501861	5.91594	12135.6
175724786	0.708333	CCc1ccc(C(C)(C)C(=O)Nc2ccc(S(=O)(=O)CC)cc2)cc1	0.501547	5.77764	16686.2
175724786	0.723404	CCc1ccc(C(C)(C)C(=O)Nc2ccc(S(=O)(=O)CC)cc2)cc1	0.501547	5.77764	16686.2
513136789	0.803571	CN1C(=O)c2cccc3c(S(=O)(=O)NCCN4CCOCC4)ccc1c23	0.501495	5.71585	19237.6
18250314	0.789474	COc1ccc(NC(=O)[C@H](c2ccccc2)N(C)C(=O)c2ccc(=O)[nH]c2)cc1	0.501331	6.01449	9671.83
18250316	0.714286	COc1ccc(NC(=O)[C@@H](c2ccccc2)N(C)C(=O)c2ccc(=O)[nH]c2)cc1	0.501331	6.01449	9671.83
18250314	0.714286	COc1ccc(NC(=O)[C@H](c2ccccc2)N(C)C(=O)c2ccc(=O)[nH]c2)cc1	0.501331	6.01449	9671.83
18250316	0.789474	COc1ccc(NC(=O)[C@@H](c2ccccc2)N(C)C(=O)c2ccc(=O)[nH]c2)cc1	0.501331	6.01449	9671.83
352691737	0.72	CCN(c1cccc(Cl)c1)S(=O)(=O)c1ccc(C(N)=O)cc1	0.497901	5.64411	22692.8
540628743	0.740741	COc1ccccc1Oc1ccc(CNC(=O)c2ccc(S(N)(=O)=O)cc2)cc1	0.497758	5.43103	37065.2
257511789	0.754098	CC(=O)O[C@@H]1CC[C@]2(C)[C@H](CC[C@]3(C)[C@@H]2CC=C2[C@@H]4[C@H](C)[C@H](C)CC[C@]4(C(=O)O)CC[C@@]23C)C1(C)C	0.495713	6.43071	3709.26
257511792	0.754098	CC(=O)O[C@@H]1CC[C@]2(C)[C@H](CC[C@]3(C)[C@@H]2CC=C2[C@@H]4[C@H](C)[C@H](C)CC[C@]4(C(=O)O)CC[C@]23C)C1(C)C	0.495713	6.43071	3709.26
17434116	0.754098	CC(=O)O[C@H]1CC[C@@]2(C)[C@@H](CC[C@]3(C)[C@@H]2CC=C2[C@@H]4[C@@H](C)[C@H](C)CC[C@]4(C(=O)O)CC[C@]23C)C1(C)C	0.495713	6.43071	3709.26
257511790	0.754098	CC(=O)O[C@@H]1CC[C@]2(C)[C@H](CC[C@]3(C)[C@@H]2CC=C2[C@@H]4[C@H](C)[C@H](C)CC[C@@]4(C(=O)O)CC[C@]23C)C1(C)C	0.495713	6.43071	3709.26
59337582	0.754098	CC(=O)O[C@H]1CC[C@@]2(C)[C@H](CC[C@]3(C)[C@@H]2CC=C2[C@@H]4[C@@H](C)[C@H](C)CC[C@]4(C(=O)O)CC[C@]23C)C1(C)C	0.495713	6.43071	3709.26
257511791	0.754098	CC(=O)O[C@@H]1CC[C@]2(C)[C@H](CC[C@]3(C)[C@@H]2CC=C2[C@@H]4[C@H](C)[C@H](C)CC[C@@]4(C(=O)O)CC[C@@]23C)C1(C)C	0.495713	6.43071	3709.26
156537374	0.711111	Cc1ccccc1NC(=O)C(=O)Nc1cc([N+](=O)[O-])ccc1Cl	0.493286	5.63155	23358.8
10589341	0.724138	CCOc1ccc(CC(=O)Nc2nc(-c3ccccc3)c(C(=O)c3ccccc3)s2)cc1	0.492047	6.04373	9042.01
9207832	0.745763	CCn1c2ccccc2c2cc(NC(=O)CN(C)S(=O)(=O)Cc3ccc(C#N)cc3)ccc21	0.49182	6.37659	4201.59
38693469	0.733333	Cc1cc(C)c(C(=O)Nc2ccc3c(c2)N(S(=O)(=O)c2ccc(F)cc2)CCC3)c(C)c1	0.491378	6.59328	2551.04
38693469	0.758621	Cc1cc(C)c(C(=O)Nc2ccc3c(c2)N(S(=O)(=O)c2ccc(F)cc2)CCC3)c(C)c1	0.491378	6.59328	2551.04
956877	0.754386	CCN1C(=O)c2cccc3c(S(=O)(=O)NC4CCCCC4)ccc1c23	0.490889	5.78662	16344.9
1349572807	0.717391	CCS(=O)(=O)c1ccc(NC(=O)Cc2ccc(NC(=O)C(F)(F)F)cc2)cc1	0.490786	5.64037	22888.9
1349572807	0.717391	CCS(=O)(=O)c1ccc(NC(=O)Cc2ccc(NC(=O)C(F)(F)F)cc2)cc1	0.490786	5.64037	22888.9
1208623176	0.704545	Cc1ccc(CS(=O)(=O)N(Cc2ccccc2)CC(C)C)cc1	0.489852	5.97732	10536
1208623176	0.704545	Cc1ccc(CS(=O)(=O)N(Cc2ccccc2)CC(C)C)cc1	0.489852	5.97732	10536
4833850	0.744186	O=C(Nc1ccc([N+](=O)[O-])cc1O)c1ccccc1Cl	0.489834	6.1698	6763.96
442284	0.704545	CN(C)c1ccc(NC(=O)c2cc([N+](=O)[O-])ccc2Cl)cc1	0.48947	6.50711	3110.9
1673053480	0.745763	CS(=O)(=O)Nc1ccc(CNC(=O)Nc2ccc(OC(F)(F)F)c(Cl)c2)cc1	0.489133	5.07327	84475.3
12070129	0.789474	CC(C)S(=O)(=O)c1ccc(CC(=O)Nc2nc(-c3ccccc3)c(C(=O)c3ccccc3)s2)cc1	0.487259	5.95974	10971.2
112715	0.75	COc1ccc([N+](=O)[O-])cc1NC(=O)c1ccccc1Cl	0.485736	6.25774	5524.12
18254285	0.796296	COc1ccc(NC(=O)[C@@H](NC(=O)c2ccc(=O)[nH]c2)c2ccc(C)cc2)cc1	0.483024	5.99831	10038.9
18254287	0.796296	COc1ccc(NC(=O)[C@H](NC(=O)c2ccc(=O)[nH]c2)c2ccc(C)cc2)cc1	0.483024	5.99831	10038.9
512746303	0.716667	CN1C(=O)c2cccc3c(S(=O)(=O)NCCCN4CCOCC4)ccc1c23	0.482592	5.66231	21761.4
10588518	0.732143	COc1ccc(CC(=O)Nc2nc(-c3ccccc3)c(C(=O)c3ccccc3)s2)cc1	0.481449	5.60012	25112.1
756842867	0.767442	CCS(=O)(=O)c1ccc(CCC(=O)Nc2ccc(-c3ccccc3)cc2)cc1	0.480493	5.79862	15899.5
409258299	0.770492	CCN(CC)S(=O)(=O)c1ccc(NC(=O)CN(c2cccc(C(F)(F)F)c2)S(=O)(=O)c2ccc(C)cc2)cc1	0.480304	5.25858	55133.7
6560920	0.733333	CCN(CC)S(=O)(=O)c1ccc(NC(=O)Cc2ccc(-c3ccccc3)cc2)cc1	0.47944	6.18028	6602.69
409411397	0.711864	Cc1ccc(S(=O)(=O)N(CC(=O)Nc2ccc(F)c(F)c2)c2ccc(Cl)c(Cl)c2)cc1	0.478315	6.41995	3802.35
37286066	0.733333	Cc1ccccc1NC(=O)c1cc([N+](=O)[O-])ccc1F	0.476592	6.25531	5555.04
11738246	0.703125	CC[C@H](NC(=O)Cc1ccc(OCc2c(C)noc2C)cc1)c1ccc(Cl)cc1	0.474372	6.7164	1921.33
11738248	0.703125	CC[C@@H](NC(=O)Cc1ccc(OCc2c(C)noc2C)cc1)c1ccc(Cl)cc1	0.474372	6.7164	1921.33
5854015	0.711538	CCc1ccccc1NC(=O)COC(=O)c1cc([N+](=O)[O-])ccc1Cl	0.474192	5.82976	14799.3
586111996	0.76087	CC(C)CN(Cc1cccc(Cl)c1)S(=O)(=O)c1ccccc1	0.473394	6.08138	8291.26
9569449	0.711864	O=C(Nc1ccc2c(c1)N(S(=O)(=O)c1ccc(F)cc1)CCC2)c1ccc(Cl)cc1	0.472984	6.19467	6387.47
3090134	0.794872	O=C(Nc1ccc(-c2ccc(NC(=O)c3cc([N+](=O)[O-])ccc3Cl)cc2)cc1)c1cc([N+](=O)[O-])ccc1Cl	0.469952	5.60789	24666.8
59953114	0.725806	Cc1ccc(S(=O)(=O)N(CC(=O)Nc2cc(Cl)cc(Cl)c2)c2cccc(C(F)(F)F)c2)cc1	0.468739	5.78957	16234.1
20495779	0.72549	CCn1c2ccccc2c2cc(NC(=O)CC(C)C)ccc21	0.467753	5.28282	52141.4
409408498	0.704918	Cc1ccc(S(=O)(=O)N(CC(=O)Nc2ccc(S(=O)(=O)N3CCCC3)cc2)c2ccc(Cl)c(Cl)c2)cc1	0.467488	5.98553	10338.9
31663262	0.765957	COc1ccccc1NC(=O)c1cc([N+](=O)[O-])ccc1I	0.465917	5.94498	11350.7
9569440	0.754098	O=C(Nc1ccc2c(c1)N(S(=O)(=O)c1ccc(F)cc1)CCC2)c1c(F)cccc1Cl	0.465534	6.26122	5480
9569440	0.762712	O=C(Nc1ccc2c(c1)N(S(=O)(=O)c1ccc(F)cc1)CCC2)c1c(F)cccc1Cl	0.465534	6.26122	5480
9569440	0.875	O=C(Nc1ccc2c(c1)N(S(=O)(=O)c1ccc(F)cc1)CCC2)c1c(F)cccc1Cl	0.465534	6.26122	5480
359007281	0.717391	O=S(=O)(c1cccnc1)N(CC(F)(F)F)c1ccccc1	0.46546	5.0032	99265.5
408544732	0.704918	Cc1ccc(S(=O)(=O)N(CC(=O)Nc2ccc(S(=O)(=O)Nc3ccccc3)cc2)c2ccc(Cl)c(Cl)c2)cc1	0.46538	5.38983	40754.1
1518763107	0.703125	Cc1noc(C)c1COc1ccc(CC(=O)N[C@H](C(N)=O)c2ccc(Cl)cc2)cc1	0.460724	6.03695	9184.32
1518763111	0.703125	Cc1noc(C)c1COc1ccc(CC(=O)N[C@@H](C(N)=O)c2ccc(Cl)cc2)cc1	0.460724	6.03695	9184.32
254592061	0.790698	O=C(Nc1ccc(N=Nc2ccccc2)cc1)c1cc([N+](=O)[O-])ccc1Cl	0.46071	5.68763	20529.2
4997058	0.790698	O=C(Nc1ccc(/N=N/c2ccccc2)cc1)c1cc([N+](=O)[O-])ccc1Cl	0.46071	5.68763	20529.2
18254288	0.86	COc1ccc(NC(=O)[C@@H](NC(=O)c2ccc(=O)[nH]c2)c2ccc(OC)cc2)cc1	0.460282	6.1555	6990.42
18254290	0.86	COc1ccc(NC(=O)[C@H](NC(=O)c2ccc(=O)[nH]c2)c2ccc(OC)cc2)cc1	0.460282	6.1555	6990.42
20235903	0.71875	Cc1ccc(S(=O)(=O)N(CC(=O)Nc2ccc(C)c(Cl)c2)c2cccc(C(F)(F)F)c2)cc1	0.458995	5.81367	15357.7
195804392	0.761905	C/C=C(C)\C=C\C=C(C)/C=C/C1=C(C)CCCC1(C)C	0.458926	6.49418	3204.93
139457866	0.8	CC1=C(/C=C/C(C)=C/C=C/C(C)=C\C=C\C=C(C)\C=C\C=C(C)\C=C\C2=C(C)CCCC2(C)C)C(C)(C)CCC1	0.45793	6.8828	1309.79
6845076	0.8	CC1=C(/C=C/C(C)=C/C=C/C(C)=C/C=C/C=C(C)/C=C/C=C(C)/C=C/C2=C(C)CCCC2(C)C)C(C)(C)CCC1	0.45793	6.8828	1309.79
40164410	0.8	CC1=C(/C=C/C(C)=C/C=C/C(C)=C\C=C/C=C(C)/C=C/C=C(C)/C=C/C2=C(C)CCCC2(C)C)C(C)(C)CCC1	0.45793	6.8828	1309.79
32786179	0.8	CC1=C(/C=C\C(C)=C\C=C/C(C)=C/C=C\C=C(C)/C=C\C=C(C)\C=C\C2=C(C)CCCC2(C)C)C(C)(C)CCC1	0.45793	6.8828	1309.79
200002263	0.8	CC1=C(/C=C\C(C)=C\C=C\C(C)=C\C=C\C=C(C)\C=C\C=C(C)\C=C\C2=C(C)CCCC2(C)C)C(C)(C)CCC1	0.45793	6.8828	1309.79
254341007	0.8	CC1=C(/C=C\C(C)=C\C=C\C(C)=C\C=C\C=C(C)/C=C/C=C(C)/C=C/C2=C(C)CCCC2(C)C)C(C)(C)CCC1	0.45793	6.8828	1309.79
32786176	0.8	CC1=C(/C=C\C(C)=C\C=C/C(C)=C/C=C\C=C(C)/C=C\C=C(C)/C=C/C2=C(C)CCCC2(C)C)C(C)(C)CCC1	0.45793	6.8828	1309.79
254341021	0.8	CC1=C(/C=C\C(C)=C\C=C\C(C)=C/C=C/C=C(C)/C=C/C=C(C)/C=C\C2=C(C)CCCC2(C)C)C(C)(C)CCC1	0.45793	6.8828	1309.79
254341014	0.8	CC1=C(/C=C\C(C)=C\C=C\C(C)=C/C=C/C=C(C)/C=C/C=C(C)/C=C/C2=C(C)CCCC2(C)C)C(C)(C)CCC1	0.45793	6.8828	1309.79
65735201	0.8	CC1=C(/C=C/C(C)=C\C=C\C(C)=C\C=C\C=C(C)\C=C\C=C(C)\C=C\C2=C(C)CCCC2(C)C)C(C)(C)CCC1	0.45793	6.8828	1309.79
32786178	0.8	CC1=C(/C=C\C(C)=C\C=C/C(C)=C\C=C/C=C(C)/C=C\C=C(C)\C=C/C2=C(C)CCCC2(C)C)C(C)(C)CCC1	0.45793	6.8828	1309.79
77286438	0.8	CC1=C(/C=C/C(C)=C/C=C/C(C)=C/C=C/C(C)=C/C=C/C=C(C)/C=C/C=C(C)/C=C/C=C(C)/C=C/C2=C(C)CCCC2(C)C)C(C)(C)CCC1	0.45793	6.89641	1269.38
238785876	0.8	CC1=C(/C=C/C(C)=C/C=C\C(C)=C/C=C\C=C(C)\C=C/C=C(C)/C=C/C2=C(C)CCCC2(C)C)C(C)(C)CCC1	0.45793	6.8828	1309.79
138062348	0.8	CC1=C(/C=C/C(C)=C/C=C\C(C)=C\C=C\C=C(C)\C=C\C=C(C)\C=C\C2=C(C)CCCC2(C)C)C(C)(C)CCC1	0.45793	6.8828	1309.79
32786174	0.8	CC1=C(/C=C\C(C)=C/C=C\C(C)=C/C=C\C=C(C)\C=C/C=C(C)/C=C\C2=C(C)CCCC2(C)C)C(C)(C)CCC1	0.45793	6.8828	1309.79
238781285	0.8	CC1=C(/C=C/C(C)=C/C=C\C(C)=C/C=C/C=C(C)/C=C/C=C(C)/C=C/C2=C(C)CCCC2(C)C)C(C)(C)CCC1	0.45793	6.8828	1309.79
97570376	0.708333	O=C(Nc1ccc(Nc2ccccc2)nc1)c1cc([N+](=O)[O-])ccc1Cl	0.456219	5.71653	19207.3
61191083	0.75	COc1ccc([N+](=O)[O-])cc1C(=O)Nc1ccccc1Cl	0.455463	6.31785	4810.08
749369541	0.755556	O=C(Nc1ccccc1C(=O)Nc1ccccc1O)c1ccc([N+](=O)[O-])cc1Cl	0.455298	5.75678	17507.2
156918202	0.75	CCS(=O)(=O)c1cccc(CC(=O)Nc2ccc(-c3ccccc3)cc2)c1	0.455293	5.49443	32030.9
9738571	0.75	Cc1ccc(S(=O)(=O)N2CCCc3ccc(NC(=O)c4ccc(F)c(F)c4)cc32)cc1	0.454733	6.36707	4294.68
262080376	0.704545	CCS(=O)(=O)c1ccc(CC(=O)Nc2ccc(CCC(=O)O)cc2)cc1	0.453512	5.04518	90120.4
175714903	0.714286	CS(=O)(=O)c1ccc(S(=O)(=O)N(Cc2ccccc2)CC(F)F)cc1	0.451566	5.33887	45828.2
240905	0.780488	O=C(O)c1ccc(NC(=O)c2cc([N+](=O)[O-])ccc2Cl)cc1	0.451257	6.1958	6370.92
1220028	0.711111	O=C(Nc1ccc(NC(=O)c2cc([N+](=O)[O-])ccc2Cl)cc1)c1cccc(Cl)c1	0.451225	5.59632	25332.6
118081009	0.727273	C[C@@H]1[C@H]2C3=CC[C@@H]4[C@@]5(C)CC[C@H](O)C(C)(C)[C@@H]5CC[C@@]4(C)[C@]3(C)CC[C@@]2(C(=O)OCc2ccccc2)CC[C@H]1C	0.447203	6.32136	4771.3
104331270	0.711111	CC1=C(/C=C\C(C)=C\C=C/C(C)=C/C=N\N=C/C=C(C)\C=C/C=C(C)\C=C\C2=C(C)CCCC2(C)C)C(C)(C)CCC1	0.446243	6.8169	1524.41
8614647	0.711111	CC1=C(/C=C\C(C)=C/C=C\C(C)=C/C=N\N=C/C=C(C)/C=C\C=C(C)\C=C/C2=C(C)CCCC2(C)C)C(C)(C)CCC1	0.446243	6.8169	1524.41
8614650	0.711111	CC1=C(/C=C\C(C)=C\C=C/C(C)=C\C=N/N=C\C=C(C)\C=C/C=C(C)/C=C\C2=C(C)CCCC2(C)C)C(C)(C)CCC1	0.446243	6.8169	1524.41
8614651	0.711111	CC1=C(/C=C\C(C)=C\C=C/C(C)=C/C=N\N=C/C=C(C)\C=C/C=C(C)/C=C/C2=C(C)CCCC2(C)C)C(C)(C)CCC1	0.446243	6.8169	1524.41
1559615001	0.727273	CCn1c2ccccc2c2cc(NC(=O)CN(C)CC(=O)Nc3cc(F)cc(F)c3)ccc21	0.445108	5.98544	10340.9
728015728	0.75	O=C1Nc2ccc(S(=O)(=O)Nc3ccc(N4CCOCC4)c(F)c3)c3cccc1c23	0.444005	5.53744	29010.5
586165328	0.73913	CC(C)CN(Cc1cccc(Cl)c1)S(=O)(=O)c1cccc(Cl)c1	0.443464	6.26741	5402.44
43951928	0.705882	CCS(=O)(=O)c1ccc(NC(=O)NCCc2ccc(C(F)(F)F)cc2)cc1	0.442884	5.06925	85260.3
63950119	0.704545	O=C(Nc1ccccc1)c1ccc(NC(=O)c2ccc([N+](=O)[O-])cc2Cl)cc1	0.441996	5.51632	30456.5
408548726	0.767857	Cc1ccc(S(=O)(=O)N(CC(=O)Nc2ccc(F)cc2)c2ccc(Cl)c(Cl)c2)cc1	0.441422	6.23278	5850.83
409409155	0.704918	CCCCc1ccc(NC(=O)CN(c2ccc(Cl)c(Cl)c2)S(=O)(=O)c2ccc(C)cc2)cc1	0.440468	6.13504	7327.62
533092650	0.738095	C[C@@H](O)CN(Cc1ccccc1)S(=O)(=O)c1ccc(S(C)(=O)=O)cc1	0.440083	4.92057	120069
533092649	0.738095	C[C@H](O)CN(Cc1ccccc1)S(=O)(=O)c1ccc(S(C)(=O)=O)cc1	0.440083	4.92057	120069
409409076	0.728814	Cc1ccc(S(=O)(=O)N(CC(=O)Nc2ccc(C(F)(F)F)cc2)c2ccc(Cl)c(Cl)c2)cc1	0.438053	6.0907	8115.2
2982163	0.806452	Cc1ccc(S(=O)(=O)N(CC(=O)Nc2ccc(CC#N)cc2)c2cccc(C(F)(F)F)c2)cc1	0.437333	5.47321	33634.8
1448654	0.736842	CCN1C(=O)c2cccc3c(S(=O)(=O)Nc4cccc(F)c4)ccc1c23	0.437241	5.59631	25333.2
1448654	0.706897	CCN1C(=O)c2cccc3c(S(=O)(=O)Nc4cccc(F)c4)ccc1c23	0.437241	5.59631	25333.2
176767109	0.777778	O=C(Nc1ccc(CNc2ccccc2)cc1)c1cc([N+](=O)[O-])ccc1Cl	0.436406	5.60987	24554.2
504188766	0.708333	COCCCS(=O)(=O)c1ccc(NC(=O)Cc2ccc(-c3ccccc3)cc2)cc1	0.434953	6.1397	7249.39
521153887	0.75	CC(C)CN(Cc1ccccc1)S(=O)(=O)Cc1ccccc1	0.434404	5.84004	14453.2
521153887	0.714286	CC(C)CN(Cc1ccccc1)S(=O)(=O)Cc1ccccc1	0.434404	5.84004	14453.2
521153887	0.731707	CC(C)CN(Cc1ccccc1)S(=O)(=O)Cc1ccccc1	0.434404	5.84004	14453.2
521153887	0.75	CC(C)CN(Cc1ccccc1)S(=O)(=O)Cc1ccccc1	0.434404	5.84004	14453.2
103235245	0.846154	CCc1sc(NC(=O)Cc2ccc(S(=O)(=O)CC)cc2)nc1-c1ccccc1	0.433547	5.47147	33769.6
103235245	0.732143	CCc1sc(NC(=O)Cc2ccc(S(=O)(=O)CC)cc2)nc1-c1ccccc1	0.433547	5.47147	33769.6
103235245	0.719298	CCc1sc(NC(=O)Cc2ccc(S(=O)(=O)CC)cc2)nc1-c1ccccc1	0.433547	5.47147	33769.6
33953348	0.772727	CC(=O)/C=C/C(C)=C/C=C/C(C)=C/C=C/C=C(C)/C=C/C=C(C)/C=C/C1=C(C)CCCC1(C)C	0.433025	7.08549	821.319
505034322	0.703125	N#Cc1ccc(CC(=O)Nc2nc(-c3ccccc3)c(C(=O)c3ccccc3)s2)cc1	0.4321	5.89673	12684.3
33840110	0.785714	CC(=O)/C=C/C=C(C)/C=C/C1=C(C)CCCC1(C)C	0.430772	6.07165	8479.02
476865727	0.719298	CCS(=O)(=O)c1ccc(CC(=O)Nc2nc(Cc3ccccc3)c(-c3ccccc3)s2)cc1	0.429891	6.48935	3240.79
409412735	0.701754	Cc1ccc(N(CC(=O)Nc2ccc(Cl)c(Cl)c2)S(=O)(=O)c2ccc(Cl)cc2)cc1	0.427354	6.26534	5428.23
14412694	0.701754	Cc1ccc(S(=O)(=O)N(CC(=O)Nc2ccc(Cl)c(Cl)c2)c2ccc(Cl)cc2)cc1	0.427354	6.26534	5428.23
223582041	0.712121	Cc1ccc(S(=O)(=O)N(CC(=O)Nc2ccc(Cc3ccncc3)cc2)c2cccc(C(F)(F)F)c2)cc1	0.426548	5.48041	33082
41125268	0.733333	CCCN1C(=O)c2cccc3c(S(=O)(=O)Nc4cccc(C(=O)O)c4)ccc1c23	0.425719	5.27058	53631.5
15313571	0.703704	COc1ccccc1NC(=O)c1ccc(NC(=O)c2ccc([N+](=O)[O-])cc2Cl)cc1	0.425231	5.62244	23854
511149663	0.733333	CC(C)NC(=O)c1ccc(NS(=O)(=O)c2ccc3c4c(cccc24)C(=O)N3)cc1	0.422126	4.82254	150473
182608152	0.72093	CCS(=O)(=O)c1ccc(CNC(=O)Cc2ccc(-c3ccccc3)cc2)cc1	0.421973	5.61373	24336.9
591206286	0.709677	CCc1sc(NC(=O)Cc2ccc(S(=O)(=O)CC)cc2)nc1-c1ccc(OC)cc1	0.421625	5.7718	16912.2
115300341	0.705882	COc1ccc([N+](=O)[O-])cc1C(=O)Nc1ccccc1OC(C)(C)C	0.420933	6.13967	7249.94
17306864	0.701754	CCn1c2ccccc2c2cc(NC(=O)CN(C)CC(=O)NC3CC3)ccc21	0.420889	5.45316	35224.2
1202886	0.704545	NS(=O)(=O)c1ccc(NC(=O)c2cc([N+](=O)[O-])ccc2Cl)cc1	0.417026	6.00473	9891.78
9738763	0.716667	O=C(Nc1ccc2c(c1)N(S(=O)(=O)c1cccs1)CCC2)c1c(F)cccc1F	0.413842	6.09003	8127.82
9738763	0.728814	O=C(Nc1ccc2c(c1)N(S(=O)(=O)c1cccs1)CCC2)c1c(F)cccc1F	0.413842	6.09003	8127.82
346988303	0.738095	CCS(=O)(=O)c1ccc(CC(=O)Nc2ccc(C(=O)O)cc2)cc1	0.413091	4.98125	104412
1597239741	0.738095	CCS(=O)(=O)c1ccc(NC(=O)Cc2ccc(C(=O)O)cc2)cc1	0.413091	4.98125	104412
409410602	0.716667	Cc1ccc(S(=O)(=O)N(CC(=O)Nc2ccc(S(=O)(=O)Nc3ccc(Cl)cc3)cc2)c2ccc(Cl)c(Cl)c2)cc1	0.410671	5.73952	18217
728230804	0.75	CCS(=O)(=O)c1ccc(CC(=O)Nc2ccc(N=Nc3ccccc3)cc2)cc1	0.408572	6.28101	5235.83
1657283617	0.705882	CCn1c2ccccc2c2cc(CNCc3ccc(S(=O)(=O)CC)cc3)ccc21	0.408008	6.14455	7168.81
1960649	0.716981	COc1ccccc1NC(=O)COC(=O)c1cc([N+](=O)[O-])ccc1Cl	0.40738	5.59651	25321.7
108075021	0.792453	Cc1ccc(S(=O)(=O)N(CC(=O)Nc2ccc(Cl)c(Cl)c2)c2ccc(Cl)c(Cl)c2)cc1	0.407077	6.42944	3720.18
409411366	0.711864	Cc1ccc(S(=O)(=O)N(CC(=O)Nc2ccc(Br)c(Cl)c2)c2ccc(Cl)c(Cl)c2)cc1	0.407077	6.46454	3431.32
9504666	0.727273	O=C(Cc1ccc(F)cc1)Nc1nc(-c2ccccc2)c(C(=O)c2ccccc2)s1	0.406369	5.77139	16928.3
22276870	0.761905	CCOc1ccc(NC(=O)CN(c2cccc(C(F)(F)F)c2)S(=O)(=O)c2ccc(C)cc2)cc1	0.402331	5.33446	46295.4
9569447	0.733333	O=C(Nc1ccc2c(c1)N(S(=O)(=O)c1ccc(F)cc1)CCC2)c1cccc(Br)c1	0.398197	6.44781	3566.03
560131251	0.729167	CC(=O)Nc1ccc(CC(=O)Nc2cccc(-c3cccc(Cl)c3)c2)cc1	0.395309	5.20382	62542.7
915870760	0.722222	O=C(Nc1ccc(NC(=O)c2cc([N+](=O)[O-])ccc2Cl)c(C(F)(F)F)c1)c1ccccc1	0.393971	5.94298	11403
408545719	0.754386	CCN(CC)S(=O)(=O)c1ccc(NC(=O)CN(c2ccc(Cl)c(Cl)c2)S(=O)(=O)c2ccc(C)cc2)cc1	0.393542	6.06341	8641.61
15657765	0.837209	CC1=C(/C=C/C(C)=C/C=C/C(C)=C/C(N)=O)C(C)(C)CCC1	0.389579	6.01435	9675.01
504619595	0.837209	CC1=C(/C=C/C(C)=C/C=C/C(C)=C\C(N)=O)C(C)(C)CCC1	0.389579	6.01435	9675.01
643137336	0.745455	CC(=O)c1ccc(CC(=O)Nc2nc(-c3ccccc3)c(C(=O)c3ccccc3)s2)cc1	0.388433	5.6075	24688.8
38677456	0.716667	O=C(Nc1ccc2c(c1)N(S(=O)(=O)c1ccc(F)cc1)CCC2)c1ccccn1	0.388101	5.89653	12690.3
5136671	0.716667	O=C(Nc1ccc2c(c1)N(S(=O)(=O)c1ccc(F)cc1)CCC2)c1cccs1	0.387898	6.1323	7373.89
8715843	0.724138	CCN1C(=O)c2cccc3c(S(=O)(=O)Nc4cccc(C(=O)O)c4)ccc1c23	0.386679	5.40085	39733
8715843	0.854545	CCN1C(=O)c2cccc3c(S(=O)(=O)Nc4cccc(C(=O)O)c4)ccc1c23	0.386679	5.40085	39733
9739153	0.733333	Cc1ccc(S(=O)(=O)N2CCCc3ccc(NC(=O)C(=O)Nc4cccc(F)c4)cc32)cc1	0.381836	5.84799	14190.9
135356834	0.727273	Cc1ccc([N+](=O)[O-])cc1C(=O)Nc1ccsc1	0.381059	5.89846	12634
19856014	0.723077	CCCCc1ccc(NC(=O)CN(c2cccc(C(F)(F)F)c2)S(=O)(=O)c2ccc(C)cc2)cc1	0.380801	5.17094	67461.7
53598932	0.717391	O=C(Nc1cnc(-c2ccccc2)nc1)c1cc([N+](=O)[O-])ccc1Cl	0.377732	5.61494	24269.7
31663204	0.75	Cc1ccccc1NC(=O)c1cc([N+](=O)[O-])ccc1I	0.376772	6.04778	8958.19
1147205	0.770492	CCc1ccc(NC(=O)CN(c2cccc(C(F)(F)F)c2)S(=O)(=O)c2ccc(C)cc2)cc1	0.375404	5.24119	57387
1260503853	0.782609	COC(=O)/C=C(C)/C=C\C=C(C)/C=C/C1=C(C)CCCC1(C)C	0.375059	6.29376	5084.35
22066357	0.782609	COC(=O)/C=C(C)/C=C/C=C(C)/C=C/C1=C(C)CCCC1(C)C	0.375059	6.29376	5084.35
22066348	0.782609	COC(=O)/C=C(C)/C=C/C=C(C)\C=C\C1=C(C)CCCC1(C)C	0.375059	6.29376	5084.35
256930370	0.782609	COC(=O)/C=C(C)/C=C/C=C(C)/C=C\C1=C(C)CCCC1(C)C	0.375059	6.29376	5084.35
257400453	0.793103	C[C@@H]1[C@H](O)C[C@]2(C(=O)O)CC[C@]3(C)C(=CC[C@@H]4[C@]5(C)CC[C@H](O)C(C)(C)[C@@H]5CC[C@@]43C)[C@@H]2[C@H]1C	0.374694	5.87314	13392.4
257400456	0.793103	C[C@@H]1[C@H](O)C[C@]2(C(=O)O)CC[C@]3(C)C(=CC[C@@H]4[C@]5(C)CC[C@H](O)C(C)(C)[C@@H]5CC[C@@]43C)[C@H]2[C@H]1C	0.374694	5.87314	13392.4
257400454	0.793103	C[C@@H]1[C@H](C)[C@H](O)C[C@]2(C(=O)O)CC[C@]3(C)C(=CC[C@@H]4[C@]5(C)CC[C@H](O)C(C)(C)[C@@H]5CC[C@@]43C)[C@H]12	0.374694	5.87314	13392.4
257400455	0.793103	C[C@H]1[C@@H](C)[C@@H]2C3=CC[C@@H]4[C@]5(C)CC[C@H](O)C(C)(C)[C@@H]5CC[C@]4(C)[C@]3(C)CC[C@@]2(C(=O)O)C[C@H]1O	0.374694	5.87314	13392.4
23658266	0.711864	COc1ccc(N(CC(=O)Nc2ccc(C#N)cc2)S(=O)(=O)c2ccc(C)cc2)cc1	0.374442	6.02527	9434.77
23658266	0.741379	COc1ccc(N(CC(=O)Nc2ccc(C#N)cc2)S(=O)(=O)c2ccc(C)cc2)cc1	0.374442	6.02527	9434.77
409025600	0.725806	Cc1ccc(S(=O)(=O)N(CC(=O)Nc2cccc(F)c2)c2cccc(C(F)(F)F)c2)cc1	0.372956	5.90444	12461.2
257808146	0.728814	C[C@@H]1CC[C@]2(C(=O)O)CC[C@]3(C)C(=CC[C@@H]4[C@]5(C)CC[C@H](O)C(C)(C)[C@@H]5CC[C@@]43C)[C@H]2[C@@]1(C)O	0.372674	5.85787	13871.7
257808145	0.728814	C[C@@H]1CC[C@]2(C(=O)O)CC[C@]3(C)C(=CC[C@@H]4[C@]5(C)CC[C@H](O)C(C)(C)[C@@H]5CC[C@@]43C)[C@@H]2[C@@]1(C)O	0.372674	5.85787	13871.7
257808144	0.728814	C[C@@H]1CC[C@]2(C(=O)O)CC[C@]3(C)C(=CC[C@@H]4[C@]5(C)CC[C@H](O)C(C)(C)[C@@H]5CC[C@@]43C)[C@@H]2[C@]1(C)O	0.372674	5.85787	13871.7
31440816	0.728814	C[C@@H]1CC[C@]2(C(=O)O)CC[C@]3(C)C(=CC[C@@H]4[C@@]5(C)CC[C@H](O)C(C)(C)[C@@H]5CC[C@]43C)[C@H]2[C@]1(C)O	0.372674	5.85787	13871.7
6003698	0.728814	C[C@@H]1CC[C@]2(C(=O)O)CC[C@]3(C)C(=CC[C@@H]4[C@@]5(C)CC[C@H](O)C(C)(C)[C@@H]5CC[C@]43C)[C@@H]2[C@]1(C)O	0.372674	5.85787	13871.7
31440820	0.728814	C[C@@H]1CC[C@]2(C(=O)O)CC[C@]3(C)C(=CC[C@@H]4[C@@]5(C)CC[C@H](O)C(C)(C)[C@H]5CC[C@]43C)[C@H]2[C@]1(C)O	0.372674	5.85787	13871.7
37538785	0.728814	C[C@@H]1CC[C@]2(C(=O)O)CC[C@]3(C)C(=CC[C@@H]4[C@@]5(C)CC[C@H](O)C(C)(C)[C@H]5CC[C@]43C)[C@@H]2[C@]1(C)O	0.372674	5.85787	13871.7
257808147	0.728814	C[C@@H]1CC[C@]2(C(=O)O)CC[C@]3(C)C(=CC[C@@H]4[C@]5(C)CC[C@H](O)C(C)(C)[C@@H]5CC[C@@]43C)[C@H]2[C@]1(C)O	0.372674	5.85787	13871.7
22503765	0.711864	Cc1ccc(NC(=O)Nc2ccc3c(c2)N(S(=O)(=O)c2ccc(F)cc2)CCC3)cc1	0.371225	6.22436	5965.41
19856844	0.741379	Cc1ccc(S(=O)(=O)N(CC(=O)Nc2ccc(C(F)(F)F)cc2)c2ccc(C(C)C)cc2)cc1	0.370067	6.25218	5595.31
4219026	0.775	O=C(Nc1ccc(O)cc1)c1cc([N+](=O)[O-])ccc1Cl	0.369483	6.25309	5583.59
130680809	0.708333	CCc1ccccc1NC(=O)c1ccc([N+](=O)[O-])cc1Br	0.368925	5.99066	10217.4
186172436	0.75	CCNS(=O)(=O)c1ccc(CC(=O)Nc2ccc(-c3ccccc3)cc2)cc1	0.366084	5.22823	59124.2
31678494	0.727273	Cc1cccc(C)c1NC(=O)c1cc([N+](=O)[O-])ccc1I	0.36549	5.91547	12148.8
71822361	0.755556	Cc1ocnc1C(=O)N[C@@H](CCN(C)C(=O)C1CCCCC1)C(C)C	0.365254	4.77022	169739
9569431	0.716667	Cc1ccccc1C(=O)Nc1ccc2c(c1)N(S(=O)(=O)c1ccc(F)cc1)CCC2	0.36165	6.56661	2712.6
9569406	0.754386	O=C(Nc1ccc2c(c1)N(S(=O)(=O)c1ccccc1)CCC2)c1ccc(F)c(F)c1	0.361219	6.16096	6902.99
952310	0.709677	CCN1C(=O)c2cccc3c(S(=O)(=O)NCCc4ccc(OC)c(OC)c4)ccc1c23	0.357963	4.8656	136271
22503669	0.719298	O=C(Nc1ccccc1)Nc1ccc2c(c1)N(S(=O)(=O)c1ccc(F)cc1)CCC2	0.357387	6.21887	6041.27
14710188	0.714286	CCc1ccccc1NC(=O)c1cc([N+](=O)[O-])ccc1N(C)C	0.356276	5.86647	13599.7
409324924	0.740741	Cc1ccc(N(CC(=O)Nc2ccc(Cl)c(Cl)c2)S(=O)(=O)c2ccc(C)cc2)cc1	0.355334	6.14347	7186.76
13490268	0.716981	CCn1c2ccccc2c2cc(NC(=O)Cc3ccncc3)ccc21	0.354906	5.47959	33144.2
38661069	0.839286	C[C@@H]1[C@H]2C3=CC[C@@H]4[C@@]5(C)CC[C@H](O)C(C)(C)[C@@H]5CC[C@@]4(C)[C@]3(C(=O)O)CC[C@@]2(C(=O)O)CC[C@H]1C	0.354153	5.95851	11002.5
38661073	0.839286	C[C@@H]1[C@H]2C3=CC[C@@H]4[C@@]5(C)CC[C@H](O)C(C)(C)[C@H]5CC[C@@]4(C)[C@]3(C(=O)O)CC[C@@]2(C(=O)O)CC[C@H]1C	0.354153	5.95851	11002.5
508898745	0.723404	CCc1ccccc1NC(=O)c1ccc([N+](=O)[O-])cc1I	0.353497	5.86698	13583.8
2780059	0.723404	CCc1ccccc1NC(=O)c1ccc([N+](=O)[O-])cc1[N+](=O)[O-]	0.353497	5.68733	20543.2
5878745	0.744681	CCc1ccccc1NC(=O)c1cc([N+](=O)[O-])ccc1Br	0.3532	6.06191	8671.36
520628837	0.775	CC(C)CN(CCc1ccccc1)S(=O)(=O)c1ccccc1	0.3515	5.65173	22298.3
542504448	0.775	CCS(=O)(=O)c1ccc(CC(=O)Nc2ccc(CC(=O)O)cc2)cc1	0.350945	4.90955	123153
28942906	0.741379	Cc1ccc(S(=O)(=O)N(CC(=O)Nc2ccc(C#N)cc2)c2ccccc2)cc1	0.349416	5.82498	14962.9
28942906	0.763636	Cc1ccc(S(=O)(=O)N(CC(=O)Nc2ccc(C#N)cc2)c2ccccc2)cc1	0.349416	5.82498	14962.9
28942906	0.732143	Cc1ccc(S(=O)(=O)N(CC(=O)Nc2ccc(C#N)cc2)c2ccccc2)cc1	0.349416	5.82498	14962.9
18250326	0.777778	COc1ccc(NC(=O)[C@@H](NC(=O)c2ccc(=O)[nH]c2)c2ccccc2)cc1	0.348894	5.79397	16070.5
18250328	0.777778	COc1ccc(NC(=O)[C@H](NC(=O)c2ccc(=O)[nH]c2)c2ccccc2)cc1	0.348894	5.79397	16070.5
17010527	0.711864	Cc1cc(C)cc(C(=O)Nc2ccc3c(c2)N(S(=O)(=O)c2ccc(F)cc2)CCC3)c1	0.347023	6.57397	2667.03
4704246	0.701754	CCn1c2ccccc2c2cc(NC(=O)C[C@@H](C)CC(=O)NCC(N)=O)ccc21	0.346928	5.79778	15930.1
4704247	0.701754	CCn1c2ccccc2c2cc(NC(=O)C[C@H](C)CC(=O)NCC(N)=O)ccc21	0.346928	5.79778	15930.1
2051802	0.77551	CCn1c2ccccc2c2cc(NC(=O)Cc3ccccc3)ccc21	0.346307	5.50737	31091
479240853	0.733333	C[C@H](c1ccc(NS(=O)(=O)c2ccc3c4c(cccc24)C(=O)N3)cc1)N1CCOCC1	0.345415	5.40484	39369.1
479240852	0.733333	C[C@@H](c1ccc(NS(=O)(=O)c2ccc3c4c(cccc24)C(=O)N3)cc1)N1CCOCC1	0.345415	5.40484	39369.1
737226922	0.775	CCS(=O)(=O)c1ccc(CC(=O)Nc2ccc(NC(=O)O)cc2)cc1	0.344033	4.79359	160846
1587476031	0.709091	CCn1c2ccccc2c2cc(NC(=O)CN(C)CC(C)(C)C)ccc21	0.343764	5.42374	37693.1
408548111	0.754386	Cc1ccc(NS(=O)(=O)c2ccc(NC(=O)CN(c3ccc(Cl)c(Cl)c3)S(=O)(=O)c3ccc(C)cc3)cc2)cc1	0.341601	5.63113	23381.2
2764546	0.740741	COc1ccccc1OCc1ccc(C(=O)NCc2ccc(S(N)(=O)=O)cc2)cc1	0.34144	5.51506	30545.3
67022763	0.76087	CCc1ccccc1NC(=O)c1cc([N+](=O)[O-])ccc1C	0.337999	5.99489	10118.3
7921851	0.714286	CCc1ccccc1NC(=O)c1cc([N+](=O)[O-])ccc1OC	0.335573	5.78406	16441.4
54251217	0.745455	CS(=O)(=O)N(CC(=O)Nc1ccc(C(F)(F)F)cc1)c1ccc(C#N)cc1	0.335454	5.60075	25075.3
9569454	0.709677	Cc1cccc(C(=O)Nc2ccc3c(c2)N(S(=O)(=O)c2ccc(F)cc2)CCC3)c1	0.335008	6.45217	3530.42
9569454	0.733333	Cc1cccc(C(=O)Nc2ccc3c(c2)N(S(=O)(=O)c2ccc(F)cc2)CCC3)c1	0.335008	6.45217	3530.42
88452249	0.727273	O=C(Nc1ccsc1)c1cc([N+](=O)[O-])ccc1Br	0.334604	5.96798	10765.2
180210067	0.727273	CC(C)S(=O)(=O)c1ccc(CC(=O)Nc2ccc(-c3ccccc3)cc2)cc1	0.333014	5.85793	13869.8
499516529	0.755556	COCCS(=O)(=O)c1ccc(NC(=O)Cc2ccc(-c3ccccc3)cc2)cc1	0.332911	5.8176	15219.4
9569450	0.716667	O=C(Nc1ccc2c(c1)N(S(=O)(=O)c1ccc(F)cc1)CCC2)c1ccccc1Br	0.33191	6.61503	2426.47
319572651	0.765957	O=C(Nc1ccccc1C(F)(F)F)c1cc([N+](=O)[O-])ccc1I	0.330938	6.16058	6909.08
20338445	0.717391	CCCNS(=O)(=O)c1ccc(NC(=O)Cc2ccc(-c3ccccc3)cc2)cc1	0.328206	5.42532	37556
150433814	0.704918	Cc1ccc(S(=O)(=O)N(CC(=O)Nc2ccc(S(=O)(=O)Nc3cc(Cl)cc(Cl)c3)cc2)c2ccc(Cl)c(Cl)c2)cc1	0.326576	5.7659	17143.4
10700902	0.792453	CCc1ccc(CC(=O)Nc2nc(-c3ccccc3)c(C(=O)c3ccccc3)s2)cc1	0.325564	5.87039	13477.5
1135968190	0.764706	CCn1c2ccccc2c2cc(NC(=O)Cc3ccc(O)cc3)ccc21	0.323543	5.38146	41546.8
409267057	0.706897	Cc1ccc(S(=O)(=O)N(CC(=O)Nc2ccc(Cl)c(Cl)c2)c2ccc(C)c(C)c2)cc1	0.322377	6.29761	5039.57
44802686	0.79661	Cc1ccc(S(=O)(=O)N(CC(=O)Nc2ccc(F)cc2)c2cccc(C(F)(F)F)c2)cc1	0.317606	5.81286	15386.5
16309830	0.781818	CC(=O)Nc1ccc(NC(=O)CN(c2ccc(Cl)c(Cl)c2)S(=O)(=O)c2ccc(C)cc2)cc1	0.31362	5.7329	18496.9
5136674	0.740741	CC(=O)Nc1ccc2c(c1)N(S(=O)(=O)c1ccc(F)cc1)CCC2	0.311556	5.6884	20492.5
3978797	0.711864	C[C@@H]1[C@H]2C3=CC[C@@H]4[C@@]5(C)CC[C@H](O)C(C)(C)[C@@H]5CC[C@@]4(C)[C@]3(C)CC[C@@]2(CO)CC[C@H]1C	0.311345	5.91464	12171.8
5274061	0.711864	C[C@H]1CC[C@@]2(CO)CC[C@@]3(C)C(=CC[C@H]4[C@]5(C)CC[C@@H](O)C(C)(C)[C@H]5CC[C@@]43C)[C@H]2[C@@H]1C	0.311345	5.91464	12171.8
2061001036	0.711864	C[C@@H]1CC[C@@]2(CO)CC[C@@]3(C)C(=CC[C@H]4[C@]5(C)CC[C@@H](O)C(C)(C)[C@H]5CC[C@@]43C)[C@H]2[C@@H]1C	0.311345	5.91464	12171.8
9569432	0.716667	O=C(Nc1ccc2c(c1)N(S(=O)(=O)c1ccc(F)cc1)CCC2)c1ccccc1Cl	0.310034	6.32505	4731.02
5606542	0.727273	CN(C)S(=O)(=O)c1ccc(NC(=O)Cc2ccc(-c3ccccc3)cc2)cc1	0.307205	5.41389	38557.9
792776022	0.727273	CN(C)S(=O)(=O)c1ccc(CC(=O)Nc2ccc(-c3ccccc3)cc2)cc1	0.307205	5.41389	38557.9
115114352	0.733333	O=C(Nc1ccc(Cl)c(C(=O)Nc2ccccc2)c1)c1cccc([N+](=O)[O-])c1	0.306678	5.65091	22340.2
8747415	0.72	COc1ccccc1NC(=O)c1cc([N+](=O)[O-])ccc1N(C)C	0.305623	5.88208	13119.5
1448656	0.711864	CCN1C(=O)c2cccc3c(S(=O)(=O)Nc4cccc(OC)c4)ccc1c23	0.305045	5.19446	63905.5
1448656	0.77193	CCN1C(=O)c2cccc3c(S(=O)(=O)Nc4cccc(OC)c4)ccc1c23	0.305045	5.19446	63905.5
9616159	0.737705	CCOC(=O)c1sc(NC(=O)Cc2ccc(S(=O)(=O)CC)cc2)nc1-c1ccccc1	0.303328	5.31262	48683.3
9616159	0.758621	CCOC(=O)c1sc(NC(=O)Cc2ccc(S(=O)(=O)CC)cc2)nc1-c1ccccc1	0.303328	5.31262	48683.3
59887210	0.723077	Cc1ccc(S(=O)(=O)N(CC(=O)Nc2ccc(S(=O)(=O)Nc3ccc(F)cc3)cc2)c2cccc(C(F)(F)F)c2)cc1	0.302736	5.07268	84590.7
96031506	0.727273	CC1=C(/C=C/C(C)=C/C=C/C(C)=C/C(=O)O)C(C)(C)CCC1(C)C	0.302332	6.30121	4997.95
9739143	0.711864	Cc1ccc(S(=O)(=O)N2CCCc3ccc(NC(=O)C(=O)Nc4ccc(F)cc4)cc32)cc1	0.300926	5.90897	12332
732575131	0.73913	O=C(Nc1ccc(O)c2ccccc12)c1cc([N+](=O)[O-])ccc1Cl	0.298666	5.94633	11315.5
34605596	0.707317	O=C(Nc1ccccc1)c1cc([N+](=O)[O-])ccc1Br	0.296348	6.03682	9187.04
50212676	0.777778	CCc1ccccc1NC(=O)c1cc([N+](=O)[O-])ccc1N	0.296181	5.58288	26128.7
8715488	0.767857	CC(=O)c1cccc(NS(=O)(=O)c2ccc3c4c(cccc24)C(=O)N3C)c1	0.294884	5.09123	81052.7
38693385	0.711864	O=C(Nc1ccc2c(c1)N(S(=O)(=O)c1ccc(F)cc1)CCC2)c1ccncc1	0.293616	6.12021	7582.06
14411495	0.741935	Cc1ccc(S(=O)(=O)N(CC(=O)Nc2ccc(F)c(F)c2)c2cccc(C(F)(F)F)c2)cc1	0.292806	5.75597	17539.9
9616708	0.714286	CCS(=O)(=O)c1ccc(CC(=O)Nc2ccc(Br)cc2)cc1	0.291859	5.26966	53745.5
11381373	0.714286	CCS(=O)(=O)c1ccc(NC(=O)Cc2ccc(Br)cc2)cc1	0.291859	5.26966	53745.5
489269144	0.714286	CCS(=O)(=O)c1ccc(NC(=O)Cc2ccc(I)cc2)cc1	0.29066	5.36988	42670.1
9738566	0.79661	Cc1ccc(S(=O)(=O)N2CCCc3ccc(NC(=O)c4cccc(F)c4)cc32)cc1	0.287515	6.43446	3677.4
9738566	0.704918	Cc1ccc(S(=O)(=O)N2CCCc3ccc(NC(=O)c4cccc(F)c4)cc32)cc1	0.287515	6.43446	3677.4
481433474	0.723404	NC(=O)c1ccc(S(=O)(=O)N(Cc2ccccc2)CC(F)F)cc1	0.287511	5.15757	69570.7
224673492	0.75	CCN(c1ccc(C(F)(F)F)cc1)S(=O)(=O)c1ccccc1	0.287414	5.73303	18491.2
8768186	0.714286	CCOc1ccc(N(C(=O)c2ccncc2)S(=O)(=O)c2ccc3c4c(cccc24)C(=O)N3C)cc1	0.286578	5.27902	52599.5
409409650	0.767857	Cc1ccc(N(CC(=O)Nc2ccc(C(F)(F)F)cc2)S(=O)(=O)c2ccc(Cl)cc2)cc1	0.285762	6.15962	6924.35
409315222	0.767857	Cc1ccc(S(=O)(=O)N(CC(=O)Nc2ccc(C(F)(F)F)cc2)c2ccc(Cl)cc2)cc1	0.285762	6.15962	6924.35
626626267	0.75	CC(=O)Nc1ccc(CC(=O)Nc2nc(-c3ccccc3)c(C(=O)c3ccccc3)s2)cc1	0.284917	5.61285	24386.6
198310083	0.746032	Cc1ccc(S(=O)(=O)N(CC(=O)Nc2ccc(S(=O)(=O)Nc3c(C)cccc3C)cc2)c2cccc(C(F)(F)F)c2)cc1	0.283202	4.85018	141196
1539336877	0.709091	CCn1c2ccccc2c2cc(NC(=O)CN(C)Cc3ccccc3)ccc21	0.282493	5.57582	26556.9
63568395	0.735849	CCn1c2ccccc2c2cc(NC(=O)c3ccc(S(=O)(=O)CC)cc3)ccc21	0.282105	6.12691	7466.08
108359970	0.75	Cc1cc(N2CCOCC2)ccc1NS(=O)(=O)c1ccc2c3c(cccc13)C(=O)N2	0.2817	5.26661	54124.6
54225808	0.754717	CCNC(=O)CN(C)CC(=O)Nc1ccc2c(c1)c1ccccc1n2CC	0.28168	5.09174	80957.8
408548188	0.736842	Cc1ccc(S(=O)(=O)N(CC(=O)Nc2ccc(C)c(Cl)c2)c2ccc(Cl)c(Cl)c2)cc1	0.281661	6.34924	4474.68
14411470	0.736842	Cc1ccc(S(=O)(=O)N(CC(=O)Nc2ccc(Cl)c(Cl)c2)c2ccc(C)c(Cl)c2)cc1	0.281661	6.34924	4474.68
32619052	0.75	CCS(=O)(=O)c1ccc(NC(=O)Cc2ccc(NC(C)=O)cc2)cc1	0.281409	4.90956	123152
194766045	0.705882	COc1ccc([N+](=O)[O-])cc1C(=O)Nc1ccccc1C(F)(F)F	0.280482	6.18056	6598.42
734344214	0.727273	O=C(Nc1ccc(Cl)c(C(=O)Nc2ccccc2)c1)c1cc([N+](=O)[O-])cc([N+](=O)[O-])c1	0.279141	5.23791	57821.4
6319838	0.703704	CCn1c2ccccc2c2cc(NC(=O)CCCOc3ccccc3)ccc21	0.273691	5.64851	22464.1
522737561	0.733333	CCS(=O)(=O)c1ccc(CC(=O)Nc2ccc(-c3cncnc3)cc2)cc1	0.271244	5.13804	72770.8
84154021	0.732143	C[C@@H]1[C@@H]2C3=CC[C@H]4[C@@]5(C)CC[C@@H](O)C(C)(C)[C@@H]5CC[C@@]4(C)[C@]3(C)CC[C@@]2(C)CC[C@H]1C	0.266364	6.05472	8816.08
4429037	0.732143	C[C@H]1CC[C@]2(C)CC[C@]3(C)C(=CC[C@@H]4[C@]3(C)CC[C@H]3C(C)(C)[C@@H](O)CC[C@]43C)[C@@H]2[C@@H]1C	0.266364	6.05472	8816.08
4429036	0.732143	C[C@@H]1CC[C@]2(C)CC[C@]3(C)C(=CC[C@@H]4[C@]3(C)CC[C@H]3C(C)(C)[C@@H](O)CC[C@]43C)[C@@H]2[C@@H]1C	0.266364	6.05472	8816.08
102179940	0.732143	C[C@@H]1[C@@H]2C3=CC[C@@H]4[C@@]5(C)CC[C@@H](O)C(C)(C)[C@@H]5CC[C@@]4(C)[C@]3(C)CC[C@@]2(C)CC[C@H]1C	0.266364	6.05472	8816.08
4097713	0.732143	C[C@H]1[C@H](C)CC[C@]2(C)CC[C@]3(C)C(=CC[C@@H]4[C@@]5(C)CC[C@H](O)C(C)(C)[C@@H]5CC[C@]43C)[C@H]12	0.266364	6.05472	8816.08
238758431	0.732143	C[C@@H]1[C@@H]2C3=CC[C@@H]4[C@@]5(C)CC[C@@H](O)C(C)(C)[C@H]5CC[C@@]4(C)[C@]3(C)CC[C@@]2(C)CC[C@H]1C	0.266364	6.05472	8816.08
4429039	0.732143	C[C@H]1CC[C@@]2(C)CC[C@]3(C)C(=CC[C@@H]4[C@]3(C)CC[C@H]3C(C)(C)[C@@H](O)CC[C@]43C)[C@@H]2[C@@H]1C	0.266364	6.05472	8816.08
4429038	0.732143	C[C@@H]1CC[C@@]2(C)CC[C@]3(C)C(=CC[C@@H]4[C@]3(C)CC[C@H]3C(C)(C)[C@@H](O)CC[C@]43C)[C@@H]2[C@@H]1C	0.266364	6.05472	8816.08
71789658	0.732143	C[C@H]1CC[C@@]2(C)CC[C@@]3(C)C(=CC[C@H]4[C@]5(C)CC[C@H](O)C(C)(C)[C@@H]5CC[C@]43C)[C@H]2[C@H]1C	0.266364	6.05472	8816.08
132615945	0.75	CCc1ccc(CC(=O)Nc2ccc(S(=O)(=O)CC)cc2)cc1	0.266082	5.20438	62463.3
132615945	0.767442	CCc1ccc(CC(=O)Nc2ccc(S(=O)(=O)CC)cc2)cc1	0.266082	5.20438	62463.3
39073296	0.707317	Cc1ccc([N+](=O)[O-])cc1C(=O)Nc1ccccc1	0.265406	5.97565	10576.6
938806	0.861538	CCOc1ccc(N(C(=O)c2ccncc2)S(=O)(=O)c2ccc3c4c(cccc24)C(=O)N3CC)cc1	0.264575	5.52208	30055.5
150166795	0.72549	CCn1c2ccccc2c2cc(NC(=O)CCCN)ccc21	0.263422	4.56657	271287
731780491	0.77193	CCN1CCN(c2ccc(NS(=O)(=O)c3ccc4c5c(cccc35)C(=O)N4)cc2)CC1	0.263262	5.34771	44904.6
22276861	0.758065	COc1ccc(NC(=O)CN(c2cccc(C(F)(F)F)c2)S(=O)(=O)c2ccc(C)cc2)cc1	0.262879	5.45946	34716.5
408618507	0.725806	CC(=O)Nc1cccc(NC(=O)CN(c2cccc(C(F)(F)F)c2)S(=O)(=O)c2ccc(C)cc2)c1	0.261199	5.32682	47116.9
11691603	0.709091	CCCNS(=O)(=O)c1ccc2c3c(cccc13)C(=O)N2CC	0.258312	5.57654	26513
1448652	0.736842	CCN1C(=O)c2cccc3c(S(=O)(=O)Nc4cccc(Cl)c4)ccc1c23	0.257123	5.53566	29130.3
1448652	0.706897	CCN1C(=O)c2cccc3c(S(=O)(=O)Nc4cccc(Cl)c4)ccc1c23	0.257123	5.53566	29130.3
90868516	0.761905	Nc1ccc([N+](=O)[O-])cc1C(=O)Nc1ccsc1	0.25708	5.48653	32619.3
17155549	0.711864	O=C(Nc1ccc2c(c1)N(S(=O)(=O)c1ccc(F)cc1)CCC2)c1ccc(Br)cc1	0.256743	6.42177	3786.44
17155553	0.777778	O=C(Nc1ccc2c(c1)N(S(=O)(=O)c1ccc(F)cc1)CCC2)c1ccc(F)cc1	0.256743	6.29481	5072.11
67018653	0.75	Cc1ccc([N+](=O)[O-])cc1C(=O)Nc1ccccc1C(F)(F)F	0.25607	6.30155	4994.06
201205890	0.714286	O=C(Nc1ccccc1)c1cc([N+](=O)[O-])cc(Cl)c1O	0.255945	5.90926	12323.5
67018519	0.765957	COc1ccccc1NC(=O)c1cc([N+](=O)[O-])ccc1C	0.253974	6.0244	9453.64
22276820	0.704918	Cc1ccc(S(=O)(=O)N(CC(=O)Nc2c(C)cccc2C)c2cccc(C(F)(F)F)c2)cc1	0.253883	5.59018	25693.5
9763763	0.735849	CCn1c2ccccc2c2cc(NC(=O)CCCC(=O)Nc3ccc(OC)cc3)ccc21	0.253461	6.06869	8537.08
1593665424	0.709091	CCn1c2ccccc2c2cc(NC(=O)CN(C)CCC(=O)O)ccc21	0.248341	4.95973	109717
8715864	0.754386	CCN1C(=O)c2cccc3c(S(=O)(=O)Nc4cc(OC)cc(OC)c4)ccc1c23	0.24713	5.12853	74382.7
285180	0.725	O=C(O)c1cc([N+](=O)[O-])ccc1C(=O)Nc1ccccc1	0.246599	5.67782	20998.3
9569445	0.733333	O=C(Nc1ccc2c(c1)N(S(=O)(=O)c1ccc(F)cc1)CCC2)c1cccc(Cl)c1	0.246186	6.15295	7031.48
179505636	0.744186	O=C(Nc1ccsc1)c1cc([N+](=O)[O-])ccc1O	0.245044	5.91057	12286.5
8076227	0.780488	CS(=O)(=O)c1ccc(NC(=O)Cc2ccc(-c3ccccc3)cc2)cc1	0.244875	5.60439	24866.1
747408079	0.728814	C[C@@H]1CN(c2ccc(NS(=O)(=O)c3ccc4c5c(cccc35)C(=O)N4)cc2)C[C@@H](C)O1	0.241758	5.3377	45951.7
747408077	0.728814	C[C@H]1CN(c2ccc(NS(=O)(=O)c3ccc4c5c(cccc35)C(=O)N4)cc2)C[C@@H](C)O1	0.241758	5.3377	45951.7
64478166	0.728814	C[C@H]1CN(c2ccc(NS(=O)(=O)c3ccc4c5c(cccc35)C(=O)N4)cc2)C[C@H](C)O1	0.241758	5.3377	45951.7
628553	0.835821	CCN1C(=O)c2cccc3c(S(=O)(=O)N(C(=O)c4cccnc4)c4ccc(OC)cc4)ccc1c23	0.240438	5.20683	62110.6
60362825	0.716981	CCN(CC)C(=O)CCCC(=O)Nc1ccc2c(c1)c1ccccc1n2CC	0.23969	5.60359	24912.3
56077189	0.702128	CCN(Cc1cccc(Cl)c1)S(=O)(=O)c1ccc(S(C)(=O)=O)cc1	0.239322	5.32466	47352.4
4240517	0.74359	Nc1ccc([N+](=O)[O-])cc1C(=O)Nc1ccccc1	0.238044	5.57372	26685.8
797434062	0.75	Cc1ccc(N2CCOCC2)cc1NS(=O)(=O)c1ccc2c3c(cccc13)C(=O)N2	0.237912	5.22471	59606.6
1176205	0.763636	Cc1ccc(NC(=O)CN(c2ccc(Cl)c(Cl)c2)S(=O)(=O)c2ccccc2)cc1	0.237686	5.59472	25426
737227704	0.704545	CCS(=O)(=O)c1ccc(CC(=O)Nc2ccc(CNC(=O)O)cc2)cc1	0.23676	4.85168	140709
22276893	0.775862	Cc1ccc(S(=O)(=O)N(CC(=O)Nc2cccc(C(F)(F)F)c2)c2cccc(C(F)(F)F)c2)cc1	0.236284	5.6305	23415.1
59953082	0.714286	Cc1ccc(S(=O)(=O)N(CC(=O)Nc2cccc(Br)c2)c2cccc(C(F)(F)F)c2)cc1	0.236284	5.76981	16989.9
22275268	0.721311	Cc1ccc(S(=O)(=O)N(CC(=O)Nc2cccc(C(F)(F)F)c2)c2cccc(C)c2)cc1	0.236284	5.65724	22017.3
22276806	0.75	Cc1ccc(S(=O)(=O)N(CC(=O)Nc2cccc(C)c2)c2cccc(C(F)(F)F)c2)cc1	0.236284	5.66831	21463.2
184793378	0.704545	O=C(Nc1ccsc1)c1ccc([N+](=O)[O-])cc1O	0.236114	5.78861	16269.9
108032038	0.744681	CCc1ccccc1NC(=O)c1cc([N+](=O)[O-])ccc1C(=O)O	0.235747	5.68755	20532.7
129641838	0.714286	COc1ccccc1NC(=O)c1ccc([N+](=O)[O-])cc1Br	0.235475	6.04612	8992.41
72068302	0.729167	COc1ccccc1NC(=O)c1ccc([N+](=O)[O-])cc1I	0.235475	5.86698	13583.8
427125077	0.76087	COc1ccccc1NC(=O)c1ccc([N+](=O)[O-])cc1OC	0.235475	5.88787	12945.9
2779976	0.729167	COc1ccccc1NC(=O)c1ccc([N+](=O)[O-])cc1[N+](=O)[O-]	0.235475	5.69766	20060.3
1218915	0.75	COc1ccccc1NC(=O)c1cc([N+](=O)[O-])ccc1Br	0.235176	6.10585	7837.02
515628998	0.704918	CCNC(=O)c1ccc(NS(=O)(=O)c2ccc3c4c(cccc24)C(=O)N3)cc1	0.233817	4.69208	203196
104021181	0.745098	CCNC(=O)CCCC(=O)Nc1ccc2c(c1)c1ccccc1n2CC	0.233597	5.23052	58813.2
746598159	0.706897	CCn1c2ccccc2c2cc(NC(=O)COC(=O)c3ccc(S(=O)(=O)CC)cc3)ccc21	0.23199	6.12908	7428.88
33226566	0.744186	O=C(Nc1ccccc1O)c1cc([N+](=O)[O-])ccc1I	0.231613	5.73374	18461.3
41125265	0.724138	CCCN1C(=O)c2cccc3c(S(=O)(=O)Nc4ccc(C(=O)O)cc4)ccc1c23	0.231532	5.11776	76249.5
9604975	0.72549	CC(C)N1CCOC[C@@]2(CN(C(=O)c3ccccn3)CCO2)C1	0.229768	4.39766	400255
513756	0.702128	CN(Cc1ccc(N2CCCCC2)cc1)C(=O)c1cc(C#N)c[nH]1	0.229404	4.59687	253004
408923240	0.746032	Cc1ccc(S(=O)(=O)N(CC(=O)Nc2ccc(S(=O)(=O)Nc3cccc(C(F)(F)F)c3)cc2)c2cccc(C(F)(F)F)c2)cc1	0.228764	4.79522	160242
59883583	0.723077	Cc1ccc(S(=O)(=O)N(CC(=O)Nc2ccc(S(=O)(=O)Nc3cccc(C)c3)cc2)c2cccc(C(F)(F)F)c2)cc1	0.228764	4.78661	163453
1673014	0.725	O=C(Nc1ccccc1)c1cc([N+](=O)[O-])ccc1O	0.227998	5.97478	10597.9
15552677	0.728814	COC(=O)c1ccc(N(CC(=O)Nc2ccc(C#N)cc2)S(=O)(=O)c2ccc(C)cc2)cc1	0.227833	5.71616	19223.9
1448657	0.724138	CCN1C(=O)c2cccc3c(S(=O)(=O)Nc4ccccc4OC)ccc1c23	0.227638	5.26793	53959.3
628547	0.8	COc1ccc(N(C(=O)c2ccncc2)S(=O)(=O)c2ccc3c4c(cccc24)C(=O)N3C)cc1	0.227614	5.13385	73476.9
489301176	0.714286	NC(=O)c1ccc(CC(=O)Nc2nc(-c3ccccc3)c(C(=O)c3ccccc3)s2)cc1	0.227514	5.38833	40895.2
9569442	0.803571	O=C(Nc1ccc2c(c1)N(S(=O)(=O)c1ccc(F)cc1)CCC2)c1cccc(F)c1	0.226248	6.31327	4861.04
198310110	0.712121	Cc1ccc(S(=O)(=O)N(CC(=O)Nc2ccc(S(=O)(=O)Nc3ccc(C)c(C)c3)cc2)c2cccc(C(F)(F)F)c2)cc1	0.225997	4.78053	165758
11543722	0.731707	CCS(=O)(=O)c1ccc(NC(=O)Cc2ccc(C)cc2)cc1	0.225869	4.87976	131899
8715475	0.719298	CCN1C(=O)c2cccc3c(S(=O)(=O)Nc4cccc(C)c4)ccc1c23	0.22502	5.46927	33941.1
8715475	0.75	CCN1C(=O)c2cccc3c(S(=O)(=O)Nc4cccc(C)c4)ccc1c23	0.22502	5.46927	33941.1
523933379	0.775862	O=C1Nc2ccc(S(=O)(=O)Nc3ccc(N4CCOCC4)cn3)c3cccc1c23	0.223483	5.1714	67390.8
4035963	0.714286	CCN1C(=O)c2cccc3c(S(=O)(=O)Nc4ccncc4)ccc1c23	0.222609	5.42082	37947.3
4035963	0.727273	CCN1C(=O)c2cccc3c(S(=O)(=O)Nc4ccncc4)ccc1c23	0.222609	5.42082	37947.3
4035963	0.719298	CCN1C(=O)c2cccc3c(S(=O)(=O)Nc4ccncc4)ccc1c23	0.222609	5.42082	37947.3
4035963	0.727273	CCN1C(=O)c2cccc3c(S(=O)(=O)Nc4ccncc4)ccc1c23	0.222609	5.42082	37947.3
7609771	0.702128	Cc1ccccc1NC(=O)c1cc([N+](=O)[O-])ccc1N(C)C	0.222056	5.98162	10432.3
1573844760	0.730769	CCn1c2ccccc2c2cc(NC(=O)CN(C)N)ccc21	0.220528	4.53928	288879
502195776	0.714286	CCOC(=O)CN(C)CC(=O)Nc1ccc2c(c1)c1ccccc1n2CC	0.220302	5.00735	98321.4
409412181	0.728814	COC(=O)c1ccc(NC(=O)CN(c2ccc(Cl)c(Cl)c2)S(=O)(=O)c2ccc(C)cc2)cc1	0.219828	5.50638	31161.8
19923832	0.724138	CCN1C(=O)c2cccc3c(S(=O)(=O)Nc4ccc(C(=O)O)cc4)ccc1c23	0.219194	5.21831	60490.8
19923832	0.781818	CCN1C(=O)c2cccc3c(S(=O)(=O)Nc4ccc(C(=O)O)cc4)ccc1c23	0.219194	5.21831	60490.8
19923832	0.736842	CCN1C(=O)c2cccc3c(S(=O)(=O)Nc4ccc(C(=O)O)cc4)ccc1c23	0.219194	5.21831	60490.8
19923832	0.849057	CCN1C(=O)c2cccc3c(S(=O)(=O)Nc4ccc(C(=O)O)cc4)ccc1c23	0.219194	5.21831	60490.8
2886149	0.722222	CCOc1ccc(N(C(=O)c2cccnc2)S(=O)(=O)c2ccc3c4c(cccc24)C(=O)N3CC)cc1	0.219147	5.34006	45702.3
179407313	0.76087	CCc1ccccc1NC(=O)c1cc([N+](=O)[O-])ccc1O	0.218921	5.98652	10315.3
816436	0.759259	CCOc1ccc2nc(NC(=O)[C@@H](Cc3ccccc3)n3cnnn3)sc2c1	0.216532	3.84869	1.4168e+06
45625249	0.727273	Cc1cccc(C)c1NC(=O)c1cc([N+](=O)[O-])ccc1Br	0.216108	6.0473	8968.01
9569456	0.745763	Cc1ccc(C(=O)Nc2ccc3c(c2)N(S(=O)(=O)c2ccc(F)cc2)CCC3)cc1	0.212313	6.47314	3364.03
9738576	0.745763	Cc1ccc(S(=O)(=O)N2CCCc3ccc(NC(=O)c4ccc(F)cc4)cc32)cc1	0.212313	6.47314	3364.03
9569456	0.711864	Cc1ccc(C(=O)Nc2ccc3c(c2)N(S(=O)(=O)c2ccc(F)cc2)CCC3)cc1	0.212313	6.47314	3364.03
9738576	0.711864	Cc1ccc(S(=O)(=O)N2CCCc3ccc(NC(=O)c4ccc(F)cc4)cc32)cc1	0.212313	6.47314	3364.03
190188	0.75	COc1ccccc1NC(=O)c1ccc([N+](=O)[O-])cc1C(=O)O	0.21093	5.74989	17787.2
197822579	0.701493	Cc1ccc(S(=O)(=O)N(CC(=O)Nc2ccc(S(=O)(=O)Nc3ccc(C)cc3C)cc2)c2cccc(C(F)(F)F)c2)cc1	0.210686	4.86066	137830
184624392	0.723404	CCc1ccccc1NC(=O)c1ccc([N+](=O)[O-])cc1O	0.210677	5.85989	13807.4
4674585	0.76	CCn1c2ccccc2c2cc(NC(=O)CCCC(=O)O)ccc21	0.205481	4.92682	118353
22276875	0.734375	CCOC(=O)c1ccc(NC(=O)CN(c2cccc(C(F)(F)F)c2)S(=O)(=O)c2ccc(C)cc2)cc1	0.2049	5.0509	88940.3
20235889	0.707692	COc1ccc(NC(=O)CN(c2cccc(C(F)(F)F)c2)S(=O)(=O)c2ccc(C)cc2)cc1OC	0.203829	5.35729	43924.3
409317853	0.732143	Cc1ccc(S(=O)(=O)N(CC(=O)Nc2ccc(C(F)(F)F)cc2)c2cc(C)cc(C)c2)cc1	0.202911	5.91189	12249.3
736544556	0.766667	C[C@@H]1CN(c2ccc(NS(=O)(=O)c3ccc4c5c(cccc35)C(=O)N4)cc2)CCO1	0.202078	5.43215	36969.6
736544553	0.766667	C[C@H]1CN(c2ccc(NS(=O)(=O)c3ccc4c5c(cccc35)C(=O)N4)cc2)CCO1	0.202078	5.43215	36969.6
22276824	0.762712	Cc1ccc(S(=O)(=O)N(CC(=O)Nc2cc(C)cc(C)c2)c2cccc(C(F)(F)F)c2)cc1	0.202027	5.65474	22144.1
409317623	0.745763	CCOc1ccc(N(CC(=O)Nc2ccc(C(F)(F)F)cc2)S(=O)(=O)c2ccc(C)cc2)cc1	0.201596	5.85051	14108.8
409270720	0.745763	CCOc1ccc(S(=O)(=O)N(CC(=O)Nc2ccc(C(F)(F)F)cc2)c2ccc(C)cc2)cc1	0.201596	5.85051	14108.8
460784662	0.716667	CCS(=O)(=O)c1cccc(CC(=O)Nc2nc(-c3ccccc3Cl)cs2)c1	0.201404	5.16141	68958.2
63761670	0.735849	CCCN(C)CC(=O)Nc1ccc2c(c1)c1ccccc1n2CC	0.200975	5.01857	95813.9
429573744	0.702128	CCS(=O)(=O)c1ccc(CC(=O)Nc2ccc([C@H](C)N)cc2)cc1	0.199487	4.88746	129581
429573743	0.702128	CCS(=O)(=O)c1ccc(CC(=O)Nc2ccc([C@@H](C)N)cc2)cc1	0.199487	4.88746	129581
1587478250	0.714286	CCn1c2ccccc2c2cc(NC(=O)CCF)ccc21	0.198419	4.68039	208744
59953098	0.783333	Cc1ccc(S(=O)(=O)N(CC(=O)Nc2ccc(I)cc2)c2cccc(C(F)(F)F)c2)cc1	0.19793	5.3338	46366.5
578100574	0.714286	CCn1c2ccccc2c2cc(NC(=O)CN(C)CC(=O)NCc3ccccc3)ccc21	0.19787	5.51507	30544.5
59953085	0.783333	Cc1ccc(S(=O)(=O)N(CC(=O)Nc2ccc(Br)cc2)c2cccc(C(F)(F)F)c2)cc1	0.196833	5.51609	30472.5
22276810	0.854545	Cc1ccc(NC(=O)CN(c2cccc(C(F)(F)F)c2)S(=O)(=O)c2ccc(C)cc2)cc1	0.196833	5.44157	36176.7
11039272	0.72093	CCS(=O)(=O)c1ccc(NCC(=O)Nc2ccc(-c3ccccc3)cc2)cc1	0.194599	5.49035	32333.2
52830731	0.754717	CCn1c2ccccc2c2cc(NC(=O)CN(C)CC(N)=O)ccc21	0.194034	4.76907	170187
792301740	0.727273	C#CCN(C)CC(=O)Nc1ccc2c(c1)c1ccccc1n2CC	0.194033	4.97107	106889
557155913	0.706897	N#Cc1ccc(Oc2cccc(NS(=O)(=O)c3ccc4c5c(cccc35)C(=O)N4)c2)cc1	0.193885	5.25704	55330.5
679882324	0.769231	CCn1c2ccccc2c2cc(NC(=O)CN(C)CC(=O)NC)ccc21	0.192894	4.81267	153933
408620688	0.716418	C=CCOc1ccc(NC(=O)CN(c2cccc(C(F)(F)F)c2)S(=O)(=O)c2ccc(C)cc2)cc1	0.191322	5.27548	53029.5
2741874	0.704545	Cc1cccc(C)c1NC(=O)c1ccc([N+](=O)[O-])cc1[N+](=O)[O-]	0.191174	5.61889	24049.7
198315292	0.712121	Cc1ccc(S(=O)(=O)N(CC(=O)Nc2ccc(S(=O)(=O)Nc3ccc(Br)cc3)cc2)c2cccc(C(F)(F)F)c2)cc1	0.190608	4.95335	111338
1052733	0.733333	CCN1C(=O)c2cccc3c(S(=O)(=O)Nc4cc(OC)ccc4OC)ccc1c23	0.19026	4.94289	114055
112552556	0.711538	CCn1c2ccccc2c2cc(NC(=O)CCCCN)ccc21	0.189686	4.79299	161070
1321048488	0.744186	CNS(=O)(=O)c1ccc(CC(=O)Nc2ccc(-c3ccccc3)cc2)cc1	0.189233	5.08661	81920.8
21307262	0.744186	CNS(=O)(=O)c1ccc(NC(=O)Cc2ccc(-c3ccccc3)cc2)cc1	0.189233	5.08661	81920.8
8272274	0.76	CCn1c2ccccc2c2cc(NC(=O)CCCC(C)=O)ccc21	0.189025	5.10846	77900.8
1448660	0.704918	CCN1C(=O)c2cccc3c(S(=O)(=O)Nc4ccc(OC)cc4OC)ccc1c23	0.188995	5.12674	74688.9
10253041	0.716667	CCS(=O)(=O)c1ccc(CC(=O)Nc2nc(-c3ccccc3)c(C(C)=O)s2)cc1	0.188158	5.33106	46659.4
10253041	0.758621	CCS(=O)(=O)c1ccc(CC(=O)Nc2nc(-c3ccccc3)c(C(C)=O)s2)cc1	0.188158	5.33106	46659.4
10253041	0.706897	CCS(=O)(=O)c1ccc(CC(=O)Nc2nc(-c3ccccc3)c(C(C)=O)s2)cc1	0.188158	5.33106	46659.4
10253041	0.732143	CCS(=O)(=O)c1ccc(CC(=O)Nc2nc(-c3ccccc3)c(C(C)=O)s2)cc1	0.188158	5.33106	46659.4
10253041	0.814815	CCS(=O)(=O)c1ccc(CC(=O)Nc2nc(-c3ccccc3)c(C(C)=O)s2)cc1	0.188158	5.33106	46659.4
10253041	0.745763	CCS(=O)(=O)c1ccc(CC(=O)Nc2nc(-c3ccccc3)c(C(C)=O)s2)cc1	0.188158	5.33106	46659.4
64126877	0.75	O=C(Nc1ccccc1C(F)(F)F)c1cc([N+](=O)[O-])ccc1Br	0.188068	6.25468	5563.1
14155652	0.754386	CCc1ccc(N(CC(=O)Nc2ccc(C(F)(F)F)cc2)S(=O)(=O)c2ccc(C)cc2)cc1	0.187958	5.76191	17301.8
216300625	0.712121	Cc1ccc(S(=O)(=O)N(CC(=O)Nc2ccc(S(=O)(=O)Nc3nc(C)cc(C)n3)cc2)c2cccc(C(F)(F)F)c2)cc1	0.187615	4.86382	136828
1124504518	0.74	CCn1c2ccccc2c2cc(NC(=O)CCCF)ccc21	0.18757	4.90102	125596
129720697	0.714286	O=C(Nc1ccccc1C(F)(F)F)c1ccc([N+](=O)[O-])cc1Br	0.186324	6.16364	6860.51
50212543	0.782609	COc1ccccc1NC(=O)c1cc([N+](=O)[O-])ccc1N	0.184165	5.68229	20783.3
8715868	0.703125	CCN1C(=O)c2cccc3c(S(=O)(=O)Nc4cc(C(N)=O)ccc4OC)ccc1c23	0.184027	5.18781	64892.2
206960	0.727273	Cc1cccc(C)c1NC(=O)c1cc([N+](=O)[O-])ccc1C(=O)O	0.183371	5.63023	23429.7
409116977	0.79661	CC(=O)Nc1ccc(NC(=O)CN(c2cccc(C(F)(F)F)c2)S(=O)(=O)c2ccc(C)cc2)cc1	0.182432	5.06319	86458.1
19856831	0.824561	Cc1ccc(S(=O)(=O)N(CC(=O)Nc2ccc(C(F)(F)F)cc2)c2cccc(C(F)(F)F)c2)cc1	0.182035	5.46617	34184.3
190182	0.733333	Cc1ccccc1NC(=O)c1ccc([N+](=O)[O-])cc1C(=O)O	0.181505	5.81557	15290.7
224859900	0.746032	Cc1ccc(S(=O)(=O)N(CC(=O)Nc2ccc(OC(F)(F)F)cc2)c2cccc(C(F)(F)F)c2)cc1	0.180883	5.40617	39249.3
8715829	0.701754	CCN1C(=O)c2cccc3c(S(=O)(=O)Nc4cc(C)cc(C)c4)ccc1c23	0.179971	5.45374	35177.2
8715829	0.701754	CCN1C(=O)c2cccc3c(S(=O)(=O)Nc4cc(C)cc(C)c4)ccc1c23	0.179971	5.45374	35177.2
49932406	0.733333	CNc1ccc([N+](=O)[O-])cc1C(=O)Nc1ccccc1C	0.179041	5.90775	12366.6
207604075	0.725	O=C(O)c1ccc([N+](=O)[O-])cc1C(=O)Nc1ccccc1	0.17862	5.68021	20882.7
22276829	0.754098	Cc1ccc(S(=O)(=O)N(CC(=O)Nc2ccc(C)c(C)c2)c2cccc(C(F)(F)F)c2)cc1	0.178272	5.56261	27377.1
536038099	0.740741	CCn1c2ccccc2c2cc(NC(=O)CN(C)CC(=O)OC)ccc21	0.178006	4.7655	171591
408927203	0.701493	Cc1ccc(S(=O)(=O)N(CC(=O)Nc2ccc(S(=O)(=O)Nc3cc(C)ccc3C)cc2)c2cccc(C(F)(F)F)c2)cc1	0.177062	4.77628	167385
2780101	0.729167	O=C(Nc1ccccc1C(F)(F)F)c1ccc([N+](=O)[O-])cc1[N+](=O)[O-]	0.176398	6.03828	9156.37
508869426	0.729167	O=C(Nc1ccccc1C(F)(F)F)c1ccc([N+](=O)[O-])cc1I	0.176398	6.0568	8773.98
512700380	0.72093	CCS(=O)(=O)Nc1ccc(NC(=O)Cc2ccc(-c3ccccc3)cc2)cc1	0.175565	5.33942	45769.9
409310247	0.733333	Cc1ccc(S(=O)(=O)N(CC(=O)Nc2ccc(C(F)(F)F)cc2)c2cccc(C)c2)cc1	0.175478	5.57328	26713.1
4675185	0.703704	CCn1c2ccccc2c2cc(NC(=O)CCCC(=O)NCc3ccccc3)ccc21	0.17405	5.79993	15851.3
508902649	0.730769	CCn1c2ccccc2c2cc(NC(=O)CCCC(=O)OC)ccc21	0.174002	4.90018	125842
237229272	0.711538	CCn1c2ccccc2c2cc(NC(=O)CCCNC)ccc21	0.173407	4.81669	152515
67021506	0.780488	Cc1ccc([N+](=O)[O-])cc1C(=O)Nc1c(C)cccc1C	0.172691	5.97721	10538.8
19923870	0.711864	CCN1C(=O)c2cccc3c(S(=O)(=O)Nc4cccc(S(N)(=O)=O)c4)ccc1c23	0.172625	5.41952	38061.4
58903011	0.716981	NS(=O)(=O)c1ccc(C(=O)NCc2ccc(OCc3ccccc3)cc2)cc1	0.172525	5.26646	54143.3
7777028	0.716981	NS(=O)(=O)c1ccc(CNC(=O)c2ccc(OCc3ccccc3)cc2)cc1	0.172525	5.26646	54143.3
33788381	0.709091	CCn1c2ccccc2c2cc(NC(=O)CS(=O)(=O)c3ccc(C)cc3)ccc21	0.172361	5.85791	13870.6
9907591	0.714286	CC(=O)c1cccc(NC(=O)CN(c2cccc(C(F)(F)F)c2)S(=O)(=O)c2ccc(C)cc2)c1	0.17014	5.54378	28590.3
7360734	0.754717	CCn1c2ccccc2c2cc(NC(=O)CN(C)CC(=O)N(C)C)ccc21	0.16942	4.93436	116316
2051808	0.729167	CCCC(=O)Nc1ccc2c(c1)c1ccccc1n2CC	0.168498	4.75119	177342
183326805	0.76	CCn1c2ccccc2c2cc(NC(=O)CCCC(=O)NC)ccc21	0.168498	4.9074	123766
473298714	0.72549	CCn1c2ccccc2c2cc(NC(=O)CCCCC(=O)NC)ccc21	0.168498	5.05872	87354.1
40880160	0.711864	C[C@@H]1[C@H]2C3=CC[C@@H]4[C@@]5(C)CC[C@H](O)C(C)(C)[C@@H]5CC[C@@]4(C)[C@]3(C)CC[C@@]2(C=O)CC[C@H]1C	0.167967	5.87293	13398.9
1642493399	0.744186	C[S@@](=N)(=O)c1ccc(NC(=O)Cc2ccc(-c3ccccc3)cc2)cc1	0.167132	5.4216	37879.6
1642493400	0.744186	C[S@](=N)(=O)c1ccc(NC(=O)Cc2ccc(-c3ccccc3)cc2)cc1	0.167132	5.4216	37879.6
10253130	0.728814	CCS(=O)(=O)c1ccc(CC(=O)Nc2nc(-c3ccc(Cl)cc3Cl)cs2)cc1	0.165609	5.80653	15612.3
299436533	0.76	CCn1c2ccccc2c2cc(NC(=O)CCCC(N)=O)ccc21	0.162983	4.83813	145169
170601861	0.72549	CCn1c2ccccc2c2cc(NC(=O)CCCCC(N)=O)ccc21	0.162983	4.99289	101652
45625288	0.733333	Cc1ccccc1NC(=O)c1cc([N+](=O)[O-])ccc1Br	0.161528	6.21343	6117.41
11691635	0.724138	CCN1C(=O)c2cccc3c(S(=O)(=O)Nc4ccc(Cl)c(Cl)c4)ccc1c23	0.161296	5.37878	41804.5
409872898	0.736842	N#Cc1ccccc1Oc1ccc(NS(=O)(=O)c2ccc3c4c(cccc24)C(=O)N3)cc1	0.159651	5.19565	63731.5
59953090	0.734375	Cc1ccc(S(=O)(=O)N(CC(=O)Nc2ccc(Oc3ccccc3)cc2)c2cccc(C(F)(F)F)c2)cc1	0.15919	4.97635	105596
355452607	0.722222	CCn1c2ccccc2c2cc(NC(=O)CN(C)CCO)ccc21	0.158639	4.74851	178440
108882022	0.71875	Cc1ccc(S(=O)(=O)N(CC(=O)Nc2ccc(Br)c(C)c2)c2cccc(C(F)(F)F)c2)cc1	0.157681	5.6599	21882.8
1463014	0.759259	CCN1C(=O)c2cccc3c(S(=O)(=O)Nc4ccc(F)cc4)ccc1c23	0.156681	5.61324	24364.6
1463014	0.706897	CCN1C(=O)c2cccc3c(S(=O)(=O)Nc4ccc(F)cc4)ccc1c23	0.156681	5.61324	24364.6
1463014	0.701754	CCN1C(=O)c2cccc3c(S(=O)(=O)Nc4ccc(F)cc4)ccc1c23	0.156681	5.61324	24364.6
1463014	0.745455	CCN1C(=O)c2cccc3c(S(=O)(=O)Nc4ccc(F)cc4)ccc1c23	0.156681	5.61324	24364.6
1463014	0.759259	CCN1C(=O)c2cccc3c(S(=O)(=O)Nc4ccc(F)cc4)ccc1c23	0.156681	5.61324	24364.6
150129297	0.72549	CCn1c2ccccc2c2cc(NC(=O)CCCCO)ccc21	0.155722	4.80336	157269
60028720	0.712121	Cc1ccc(S(=O)(=O)N(CC(=O)Nc2ccc(S(=O)(=O)Nc3ncccn3)cc2)c2cccc(C(F)(F)F)c2)cc1	0.153912	4.80902	155231
50699773	0.761905	Cc1cccc(C)c1NC(=O)c1cc([N+](=O)[O-])ccc1N	0.152699	5.50639	31160.8
74189375	0.730769	CCn1c2ccccc2c2cc(NC(=O)CCCC(=O)N(C)C)ccc21	0.151764	4.97866	105036
79052	0.767857	CSc1ccc(NCc2cccc(C(=O)N3CCCCC3)c2)nn1	0.150479	4.36013	436380
33743605	0.75	COc1ccccc1NC(=O)c1cc([N+](=O)[O-])ccc1C(=O)O	0.150349	5.7373	18310.6
508804259	0.711111	Cc1ccccc1NC(=O)c1ccc([N+](=O)[O-])cc1I	0.147968	5.92292	11942
2746002	0.711111	Cc1ccccc1NC(=O)c1ccc([N+](=O)[O-])cc1[N+](=O)[O-]	0.147968	5.74189	18118
1463320	0.823529	CCN1C(=O)c2cccc3c(S(=O)(=O)Nc4ccccc4)ccc1c23	0.146708	5.39955	39852.2
1463320	0.769231	CCN1C(=O)c2cccc3c(S(=O)(=O)Nc4ccccc4)ccc1c23	0.146708	5.39955	39852.2
1463320	0.769231	CCN1C(=O)c2cccc3c(S(=O)(=O)Nc4ccccc4)ccc1c23	0.146708	5.39955	39852.2
1463320	0.740741	CCN1C(=O)c2cccc3c(S(=O)(=O)Nc4ccccc4)ccc1c23	0.146708	5.39955	39852.2
1463320	0.709091	CCN1C(=O)c2cccc3c(S(=O)(=O)Nc4ccccc4)ccc1c23	0.146708	5.39955	39852.2
1463320	0.714286	CCN1C(=O)c2cccc3c(S(=O)(=O)Nc4ccccc4)ccc1c23	0.146708	5.39955	39852.2
59858545	0.734375	Cc1ccc(S(=O)(=O)N(CC(=O)Nc2ccc(S(=O)(=O)Nc3ccccc3)cc2)c2cccc(C(F)(F)F)c2)cc1	0.146034	4.63171	233502
184578279	0.729167	COc1ccccc1NC(=O)c1ccc([N+](=O)[O-])cc1O	0.145541	5.9711	10688
179381029	0.765957	COc1ccccc1NC(=O)c1cc([N+](=O)[O-])ccc1O	0.145541	6.08119	8294.86
5136631	0.711864	O=C(Nc1ccc2c(c1)N(S(=O)(=O)c1ccccc1)CCC2)c1cccc(F)c1	0.144938	6.22184	6000.05
5136631	0.785714	O=C(Nc1ccc2c(c1)N(S(=O)(=O)c1ccccc1)CCC2)c1cccc(F)c1	0.144938	6.22184	6000.05
8715840	0.733333	CCN1C(=O)c2cccc3c(S(=O)(=O)Nc4cc(C)ccc4OC)ccc1c23	0.144377	5.06771	85563.9
253589779	0.716667	C[C@@H]1CC[C@]2(C(=O)O)CC[C@]3(C)C(=CC[C@@H]4[C@]5(C)CCC(=O)C(C)(C)[C@@H]5CC[C@@]43C)[C@@H]2[C@@H]1C	0.14302	6.16317	6868.05
253589776	0.716667	C[C@@H]1[C@H]2C3=CC[C@@H]4[C@]5(C)CCC(=O)C(C)(C)[C@@H]5CC[C@]4(C)[C@]3(C)CC[C@@]2(C(=O)O)CC[C@H]1C	0.14302	6.16317	6868.05
13558221	0.716667	C[C@@H]1[C@H]2C3=CC[C@@H]4[C@@]5(C)CCC(=O)C(C)(C)[C@@H]5CC[C@@]4(C)[C@]3(C)CC[C@@]2(C(=O)O)CC[C@H]1C	0.14302	6.16317	6868.05
14980299	0.716667	C[C@@H]1[C@H]2C3=CC[C@@H]4[C@@]5(C)CCC(=O)C(C)(C)[C@H]5CC[C@@]4(C)[C@]3(C)CC[C@@]2(C(=O)O)CC[C@H]1C	0.14302	6.16317	6868.05
2084072811	0.716667	C[C@H]1CC[C@@]2(C(=O)O)CC[C@@]3(C)C(=CC[C@H]4[C@]5(C)CCC(=O)C(C)(C)[C@H]5CC[C@@]43C)[C@H]2[C@@H]1C	0.14302	6.16317	6868.05
253589773	0.716667	C[C@@H]1CC[C@]2(C(=O)O)CC[C@]3(C)C(=CC[C@@H]4[C@]5(C)CCC(=O)C(C)(C)[C@@H]5CC[C@@]43C)[C@H]2[C@@H]1C	0.14302	6.16317	6868.05
253589780	0.716667	C[C@H]1[C@H](C)CC[C@]2(C(=O)O)CC[C@]3(C)C(=CC[C@@H]4[C@]5(C)CCC(=O)C(C)(C)[C@@H]5CC[C@@]43C)[C@@H]12	0.14302	6.16317	6868.05
29470611	0.716667	C[C@H]1[C@H](C)CC[C@]2(C(=O)O)CC[C@]3(C)C(=CC[C@@H]4[C@@]5(C)CCC(=O)C(C)(C)[C@@H]5CC[C@]43C)[C@@H]12	0.14302	6.16317	6868.05
34064691	0.716667	C[C@H]1[C@H](C)CC[C@]2(C(=O)O)CC[C@]3(C)C(=CC[C@@H]4[C@@]5(C)CCC(=O)C(C)(C)[C@H]5CC[C@]43C)[C@@H]12	0.14302	6.16317	6868.05
9647823	0.8	COc1ccccc1NC(=O)c1cc([N+](=O)[O-])ccc1OC	0.143017	5.83436	14643.3
409271796	0.724138	Cc1ccc(S(=O)(=O)N(CC(=O)Nc2ccc(C(F)(F)F)cc2)c2ccc(C)c(C)c2)cc1	0.142908	5.80581	15638.3
22277944	0.727273	Cc1ccc(NC(=O)CN(c2ccc(C)c(Cl)c2)S(=O)(=O)c2ccc(C)cc2)cc1	0.142038	5.94518	11345.4
917762952	0.836364	O=C1Nc2ccc(S(=O)(=O)Nc3cccc(N4CCOCC4)c3)c3cccc1c23	0.141368	5.30198	49890.7
614826501	0.735849	CC(C)Oc1ccc(NS(=O)(=O)c2ccc3c4c(cccc24)C(=O)N3)cc1	0.140564	5.12848	74391.4
14413566	0.781818	Cc1ccc(S(=O)(=O)N(CC(=O)Nc2ccc(C(F)(F)F)cc2)c2ccc(F)cc2)cc1	0.140481	6.17688	6654.6
2856848	0.781818	Cc1ccc(N(CC(=O)Nc2ccc(C(F)(F)F)cc2)S(=O)(=O)c2ccc(F)cc2)cc1	0.140481	6.17688	6654.6
7918111	0.702128	COc1ccc([N+](=O)[O-])cc1C(=O)Nc1ccccc1C	0.140077	5.9146	12173.1
591067003	0.716981	CCCNC(=O)CCCC(=O)Nc1ccc2c(c1)c1ccccc1n2CC	0.138758	5.26429	54413.7
108357121	0.714286	COC(=O)CNC(=O)c1ccc(NS(=O)(=O)c2ccc3c4c(cccc24)C(=O)N3)cc1	0.13775	4.5983	252173
1911889	0.72549	CCC[C@@H]1CCCN(C(=O)NC[C@@H]2CCCN2CCC)C1	0.135464	4.68714	205524
956875	0.711864	CCOc1ccc(CN2CCN(c3cc(N)nc(N)n3)C[C@H]2CCO)cc1	0.133887	4.34625	450562
956875	0.724138	CCOc1ccc(CN2CCN(c3cc(N)nc(N)n3)C[C@H]2CCO)cc1	0.133887	4.34625	450562
6302923	0.733333	Cc1ccccc1NC(=O)c1cc([N+](=O)[O-])ccc1C(=O)O	0.13352	5.81543	15295.6
49375567	0.785714	Cc1ccccc1NC(=O)c1cc([N+](=O)[O-])ccc1C	0.132976	6.1342	7341.82
736455953	0.733333	O=C(Cc1ccc(S(=O)(=O)CC(F)(F)F)cc1)Nc1ccc(-c2ccccc2)cc1	0.1318	6.17088	6747.22
5136675	0.719298	O=C(Nc1ccc2c(c1)N(S(=O)(=O)c1ccc(F)cc1)CCC2)c1ccccc1	0.130748	6.39571	4020.56
5136675	0.767857	O=C(Nc1ccc2c(c1)N(S(=O)(=O)c1ccc(F)cc1)CCC2)c1ccccc1	0.130748	6.39571	4020.56
19946177	0.704918	Cc1ccc(S(=O)(=O)N(CC(=O)Nc2cccc(C(F)(F)F)c2)c2ccccc2)cc1	0.130243	5.62733	23586.6
35405460	0.75	O=C(O)c1ccc([N+](=O)[O-])cc1C(=O)Nc1ccccc1C(F)(F)F	0.128969	6.06682	8573.96
224972830	0.704545	O=C(Cc1ccc(-c2ccccc2)cc1)Nc1ccc(S(=O)(=O)Nc2ccccc2)cc1	0.128546	5.8757	13313.8
7799098	0.723404	COC(=O)CCC[C@H]1CCC[C@H](NCCc2nc3cc(Cl)ccc3s2)C1	0.12786	4.80506	156654
782916514	0.75	Cc1cc(NS(=O)(=O)c2ccc3c4c(cccc24)C(=O)N3)ccc1N1CCOCC1	0.127145	5.23365	58391.7
19856341	0.741379	COc1ccc(S(=O)(=O)N(CC(=O)Nc2ccc(C(F)(F)F)cc2)c2ccc(C)cc2)cc1	0.126792	5.90071	12568.6
14413573	0.741379	COc1ccc(N(CC(=O)Nc2ccc(C(F)(F)F)cc2)S(=O)(=O)c2ccc(C)cc2)cc1	0.126792	5.90071	12568.6
917730097	0.77193	CC1CCN(c2ccc(NS(=O)(=O)c3ccc4c5c(cccc35)C(=O)N4)cc2)CC1	0.126736	5.51541	30520.7
2061720	0.755102	CCCCC(=O)Nc1ccc2c(c1)c1ccccc1n2CC	0.124965	4.88159	131343
11615789	0.796296	CCN1C(=O)c2cccc3c(S(=O)(=O)Nc4cccc5ccccc45)ccc1c23	0.123517	5.04375	90417.5
179525377	0.744186	Cc1cccc(C)c1NC(=O)c1cc([N+](=O)[O-])ccc1O	0.120063	5.94787	11275.4
737762140	0.737705	C[C@@H]1COCCN1c1ccc(NS(=O)(=O)c2ccc3c4c(cccc24)C(=O)N3)cc1	0.119814	5.24959	56287.4
737762137	0.737705	C[C@H]1COCCN1c1ccc(NS(=O)(=O)c2ccc3c4c(cccc24)C(=O)N3)cc1	0.119814	5.24959	56287.4
39236277	0.767442	Cc1ccccc1NC(=O)c1cc([N+](=O)[O-])ccc1N	0.117899	5.68628	20592.8
2980953	0.758065	Cc1ccc(S(=O)(=O)N(CC(=O)Nc2ccc(C(N)=O)cc2)c2cccc(C(F)(F)F)c2)cc1	0.115871	5.17103	67448.2
1448651	0.745455	CCN1C(=O)c2cccc3c(S(=O)(=O)Nc4ccc(Cl)cc4)ccc1c23	0.11523	5.41872	38130.9
1448651	0.759259	CCN1C(=O)c2cccc3c(S(=O)(=O)Nc4ccc(Cl)cc4)ccc1c23	0.11523	5.41872	38130.9
1448651	0.759259	CCN1C(=O)c2cccc3c(S(=O)(=O)Nc4ccc(Cl)cc4)ccc1c23	0.11523	5.41872	38130.9
1448651	0.701754	CCN1C(=O)c2cccc3c(S(=O)(=O)Nc4ccc(Cl)cc4)ccc1c23	0.11523	5.41872	38130.9
1448651	0.706897	CCN1C(=O)c2cccc3c(S(=O)(=O)Nc4ccc(Cl)cc4)ccc1c23	0.11523	5.41872	38130.9
533120275	0.77193	CN1C(=O)c2cccc3c(S(=O)(=O)Nc4cccc5ccncc45)ccc1c23	0.115133	4.75924	174083
184830957	0.704545	Cc1cccc(C)c1NC(=O)c1ccc([N+](=O)[O-])cc1O	0.114994	5.81315	15376.2
614780591	0.716667	CC(C)(C)NC(=O)c1ccc(NS(=O)(=O)c2ccc3c4c(cccc24)C(=O)N3)cc1	0.114401	5.0022	99495.3
653983	0.730159	Cc1ccc(S(=O)(=O)N(CC(=O)Nc2ccc3ccccc3c2)c2cccc(C(F)(F)F)c2)cc1	0.113113	5.40883	39009.3
108882029	0.716418	Cc1ccc(S(=O)(=O)N(CC(=O)Nc2ccc(OCc3ccccc3)cc2)c2cccc(C(F)(F)F)c2)cc1	0.111316	4.83188	147271
731780926	0.8	CN1CCN(c2ccc(NS(=O)(=O)c3ccc4c5c(cccc35)C(=O)N4)cc2)CC1	0.111194	5.3014	49957.5
409323691	0.741379	CSc1ccc(S(=O)(=O)N(CC(=O)Nc2ccc(C(F)(F)F)cc2)c2ccc(C)cc2)cc1	0.110247	5.88442	13049.1
156239447	0.759259	CC(=O)c1ccc(NS(=O)(=O)c2ccc3c4c(cccc24)C(=O)N3C)cc1	0.110062	4.92328	119323
1448663	0.728814	CCOC(=O)c1ccc(NS(=O)(=O)c2ccc3c4c(cccc24)C(=O)N3CC)cc1	0.108601	5.05158	88801.6
1448663	0.789474	CCOC(=O)c1ccc(NS(=O)(=O)c2ccc3c4c(cccc24)C(=O)N3CC)cc1	0.108601	5.05158	88801.6
25560870	0.717391	COc1ccc([N+](=O)[O-])cc1C(=O)Nc1ccccc1NC(=O)c1cc([N+](=O)[O-])ccc1OC	0.104241	4.87804	132422
3150090	0.727273	O=C(O)c1cc([N+](=O)[O-])ccc1C(=O)Nc1ccccc1O	0.101411	5.6282	23539.5
8715841	0.754386	CCN1C(=O)c2cccc3c(S(=O)(=O)Nc4ccc(C(=O)OC)cc4)ccc1c23	0.100592	4.97871	105025
8715841	0.818182	CCN1C(=O)c2cccc3c(S(=O)(=O)Nc4ccc(C(=O)OC)cc4)ccc1c23	0.100592	4.97871	105025
514887909	0.738095	NS(=O)(=O)c1ccc(NC(=O)Cc2ccc(-c3ccccc3)cc2)cc1	0.0984416	5.00508	98837.8
728312456	0.738095	NS(=O)(=O)c1ccc(CC(=O)Nc2ccc(-c3ccccc3)cc2)cc1	0.0984416	5.00508	98837.8
1463015	0.767857	CCN1C(=O)c2cccc3c(S(=O)(=O)Nc4ccc(OC)cc4)ccc1c23	0.0977119	5.01688	96187.7
1463015	0.719298	CCN1C(=O)c2cccc3c(S(=O)(=O)Nc4ccc(OC)cc4)ccc1c23	0.0977119	5.01688	96187.7
1463015	0.732143	CCN1C(=O)c2cccc3c(S(=O)(=O)Nc4ccc(OC)cc4)ccc1c23	0.0977119	5.01688	96187.7
1463015	0.732143	CCN1C(=O)c2cccc3c(S(=O)(=O)Nc4ccc(OC)cc4)ccc1c23	0.0977119	5.01688	96187.7
3156558	0.75	Cc1ccccc1NC(=O)c1cc([N+](=O)[O-])ccc1O	0.0966232	6.10808	7796.85
194741980	0.780488	O=C(Nc1ccccc1O)c1cc([N+](=O)[O-])ccc1O	0.0960113	5.74707	17903.1
1775953817	0.728814	O=C(Cc1ccccc1[N+](=O)[O-])Nc1ccc(-c2ccc(C(O)(C(F)(F)F)C(F)(F)F)cc2F)cc1	0.0957441	6.12861	7436.94
49398498	0.727273	Cc1ccc([N+](=O)[O-])cc1C(=O)Nc1ccccc1O	0.0957101	5.73682	18330.7
108295139	0.761905	COc1ccccc1NC(=O)c1ccc(NS(=O)(=O)c2ccc3c4c(cccc24)C(=O)N3)cc1	0.095463	5.04294	90585.6
13415989	0.702128	CC1=C(/C=C/C(C)=C/C=C/C(C)=C/C(=O)O)C(C)(C)CCC1=O	0.0939383	5.64144	22833
5766354	0.702128	CC1=C(/C=C/C(C)=C/C=C\C(C)=C/C(=O)O)C(C)(C)CCC1=O	0.0939383	5.64144	22833
77312174	0.702128	CC1=C(/C=C/C(C)=C\C=C\C(C)=C/C(=O)O)C(C)(C)CCC1=O	0.0939383	5.64144	22833
96014715	0.702128	CC1=C(/C=C\C(C)=C/C=C/C(C)=C/C(=O)O)C(C)(C)CCC1=O	0.0939383	5.64144	22833
32790467	0.702128	CC1=C(/C=C\C(C)=C/C=C/C(C)=C\C(=O)O)C(C)(C)CCC1=O	0.0939383	5.64144	22833
22061777	0.702128	CC1=C(/C=C/C(C)=C\C=C\C(C)=C\C(=O)O)C(C)(C)CCC1=O	0.0939383	5.64144	22833
22061780	0.702128	CC1=C(/C=C/C(C)=C/C=C/C(C)=C\C(=O)O)C(C)(C)CCC1=O	0.0939383	5.64144	22833
192722341	0.711111	Cc1ccccc1NC(=O)c1ccc([N+](=O)[O-])cc1O	0.0924396	5.96734	10781
2383791	0.704545	O=C(Nc1ccccc1O)c1ccc([N+](=O)[O-])cc1[N+](=O)[O-]	0.0918514	5.45405	35151.7
72075528	0.704545	O=C(Nc1ccccc1O)c1ccc([N+](=O)[O-])cc1I	0.0918514	5.62393	23772.2
184684178	0.738095	O=C(Nc1ccccc1O)c1ccc([N+](=O)[O-])cc1O	0.0918514	5.62713	23597.7
26510696	0.741379	CNC(=O)c1ccc(NS(=O)(=O)c2ccc3c4c(cccc24)C(=O)N3)cc1	0.0918038	4.80199	157763
133049617	0.709091	CCCOc1ccc(NS(=O)(=O)c2ccc3c4c(cccc24)C(=O)N3)cc1	0.091017	4.76639	171242
224970064	0.725	CCc1ccc(NC(=O)Cc2ccc(-c3ccccc3)cc2)cc1	0.0909914	5.1097	77678
183944315	0.767442	O=C(Cc1ccc(-c2ccccc2)cc1)Nc1ccc(S(=O)(=O)CCO)cc1	0.0908395	5.38263	41435.1
1135406167	0.767442	O=C(Cc1ccc(S(=O)(=O)CCO)cc1)Nc1ccc(-c2ccccc2)cc1	0.0908395	5.38263	41435.1
1613834145	0.704545	CCc1ccc(S(=O)(=O)CC(=O)Nc2ccc(-c3ccccc3)cc2)cc1	0.0902988	5.15738	69602.2
1448658	0.759259	CCN1C(=O)c2cccc3c(S(=O)(=O)Nc4ccc(C)cc4)ccc1c23	0.0891936	5.36444	43208
1448658	0.719298	CCN1C(=O)c2cccc3c(S(=O)(=O)Nc4ccc(C)cc4)ccc1c23	0.0891936	5.36444	43208
1448658	0.773585	CCN1C(=O)c2cccc3c(S(=O)(=O)Nc4ccc(C)cc4)ccc1c23	0.0891936	5.36444	43208
1448658	0.714286	CCN1C(=O)c2cccc3c(S(=O)(=O)Nc4ccc(C)cc4)ccc1c23	0.0891936	5.36444	43208
1448658	0.773585	CCN1C(=O)c2cccc3c(S(=O)(=O)Nc4ccc(C)cc4)ccc1c23	0.0891936	5.36444	43208
3115762	0.793103	Cc1ccc(NC(=O)CN(c2cccc(C(F)(F)F)c2)S(=O)(=O)c2ccccc2)cc1	0.0890186	5.33063	46705.8
8715827	0.706897	CCN1C(=O)c2cccc3c(S(=O)(=O)Nc4ccc(C)c(C)c4)ccc1c23	0.0879957	5.37542	42128.9
8715827	0.701754	CCN1C(=O)c2cccc3c(S(=O)(=O)Nc4ccc(C)c(C)c4)ccc1c23	0.0879957	5.37542	42128.9
8715827	0.701754	CCN1C(=O)c2cccc3c(S(=O)(=O)Nc4ccc(C)c(C)c4)ccc1c23	0.0879957	5.37542	42128.9
8715827	0.736842	CCN1C(=O)c2cccc3c(S(=O)(=O)Nc4ccc(C)c(C)c4)ccc1c23	0.0879957	5.37542	42128.9
19856414	0.746032	COC(=O)c1ccc(NC(=O)CN(c2cccc(C(F)(F)F)c2)S(=O)(=O)c2ccc(C)cc2)cc1	0.0875757	4.98992	102349
44792226	0.725	CCC(=O)Nc1ccc(NC(=O)Cc2ccc(-c3ccccc3)cc2)cc1	0.0839461	5.10866	77864.5
10253063	0.741379	CCS(=O)(=O)c1ccc(CC(=O)Nc2nc(-c3cccc4ccccc34)cs2)cc1	0.082373	5.70022	19942.6
525017023	0.75	CC(C)(C)Oc1ccc(NS(=O)(=O)c2ccc3c4c(cccc24)C(=O)N3)cc1	0.0820994	5.14441	71711.8
255189344	0.711111	CNc1ccc([N+](=O)[O-])cc1C(=O)Nc1ccccc1O	0.0809994	5.60982	24557
519399935	0.736842	COCCc1ccc(Oc2ccc(NS(=O)(=O)c3ccc4c5c(cccc35)C(=O)N4)cc2)cc1	0.0809367	4.9671	107870
9738591	0.709677	Cc1ccc(S(=O)(=O)N2CCCc3ccc(NC(=O)c4cccc(Br)c4)cc32)cc1	0.0807704	6.11711	7636.47
22276798	0.793103	Cc1ccc(S(=O)(=O)N(C)c2ccccc2C(=O)NCc2ccc3ccccc3c2)cc1	0.0801505	5.29032	51248.5
19856592	0.843137	Cc1ccc(N(CC(=O)Nc2ccc(C(F)(F)F)cc2)S(=O)(=O)c2ccc(C)cc2)cc1	0.0794784	5.87622	13297.9
409262076	0.767857	Cc1ccc(S(=O)(=O)N(CC(=O)Nc2ccc(C(F)(F)F)cc2)c2ccc(Br)cc2)cc1	0.0794784	6.0319	9291.85
32755019	0.710526	CS(=O)(=O)c1ccc(S(=O)(=O)N(Cc2ccccc2)Cc2ccccc2)cc1	0.0778012	5.53537	29149.7
195178422	0.761905	Nc1ccc([N+](=O)[O-])cc1C(=O)Nc1ccccc1O	0.0769915	5.58836	25801.5
253383416	0.706897	CC(=O)c1ccc(NS(=O)(=O)c2ccc3c4c(cccc24)C(=O)N3)cc1	0.0766663	4.78105	165559
60414452	0.708333	Cn1cccc1[C@H]1CCCN1C(=O)CSc1nnc(-c2ccco2)n1Cc1ccccc1	0.0766437	5.05531	88041.2
8715825	0.759259	CCN1C(=O)c2cccc3c(S(=O)(=O)Nc4ccc(Br)cc4)ccc1c23	0.0765792	5.2946	50745.7
8715825	0.706897	CCN1C(=O)c2cccc3c(S(=O)(=O)Nc4ccc(Br)cc4)ccc1c23	0.0765792	5.2946	50745.7
8715825	0.759259	CCN1C(=O)c2cccc3c(S(=O)(=O)Nc4ccc(Br)cc4)ccc1c23	0.0765792	5.2946	50745.7
8715825	0.701754	CCN1C(=O)c2cccc3c(S(=O)(=O)Nc4ccc(Br)cc4)ccc1c23	0.0765792	5.2946	50745.7
8715825	0.745455	CCN1C(=O)c2cccc3c(S(=O)(=O)Nc4ccc(Br)cc4)ccc1c23	0.0765792	5.2946	50745.7
8715865	0.706897	CCN1C(=O)c2cccc3c(S(=O)(=O)Nc4ccc5ccccc5c4)ccc1c23	0.076189	4.98215	104195
8715865	0.724138	CCN1C(=O)c2cccc3c(S(=O)(=O)Nc4ccc5ccccc5c4)ccc1c23	0.076189	4.98215	104195
8715826	0.706897	CCN1C(=O)c2cccc3c(S(=O)(=O)Nc4ccc(I)cc4)ccc1c23	0.0761695	5.1778	66405.6
8715826	0.701754	CCN1C(=O)c2cccc3c(S(=O)(=O)Nc4ccc(I)cc4)ccc1c23	0.0761695	5.1778	66405.6
8715826	0.745455	CCN1C(=O)c2cccc3c(S(=O)(=O)Nc4ccc(I)cc4)ccc1c23	0.0761695	5.1778	66405.6
8715826	0.759259	CCN1C(=O)c2cccc3c(S(=O)(=O)Nc4ccc(I)cc4)ccc1c23	0.0761695	5.1778	66405.6
8715826	0.759259	CCN1C(=O)c2cccc3c(S(=O)(=O)Nc4ccc(I)cc4)ccc1c23	0.0761695	5.1778	66405.6
5136632	0.75	O=C(Nc1ccc2c(c1)N(S(=O)(=O)c1ccccc1)CCC2)c1ccc(F)cc1	0.0714613	6.29665	5050.73
5136632	0.736842	O=C(Nc1ccc2c(c1)N(S(=O)(=O)c1ccccc1)CCC2)c1ccc(F)cc1	0.0714613	6.29665	5050.73
483189210	0.714286	O=C1Nc2ccc(S(=O)(=O)Nc3cccc(Oc4ccncc4)c3)c3cccc1c23	0.0710473	5.11516	76707.3
1463016	0.719298	CCOc1ccc(NS(=O)(=O)c2ccc3c4c(cccc24)C(=O)N3CC)cc1	0.0685589	5.09805	79790.1
1463016	0.719298	CCOc1ccc(NS(=O)(=O)c2ccc3c4c(cccc24)C(=O)N3CC)cc1	0.0685589	5.09805	79790.1
1463016	0.706897	CCOc1ccc(NS(=O)(=O)c2ccc3c4c(cccc24)C(=O)N3CC)cc1	0.0685589	5.09805	79790.1
10253052	0.728814	CCS(=O)(=O)c1ccc(CC(=O)Nc2nc(-c3cc(Cl)ccc3Cl)cs2)cc1	0.0679695	5.5512	28105.9
10253052	0.711864	CCS(=O)(=O)c1ccc(CC(=O)Nc2nc(-c3cc(Cl)ccc3Cl)cs2)cc1	0.0679695	5.5512	28105.9
596931409	0.732143	Cc1cc(Oc2ccccc2)ccc1NS(=O)(=O)c1ccc2c3c(cccc13)C(=O)N2	0.0674188	4.82746	148779
512735377	0.721311	CCOc1ccc(NS(=O)(=O)c2ccc3c4c(cccc24)C(=O)N3C)cc1OC	0.0662984	4.59714	252850
8715835	0.706897	CCCCc1ccc(NS(=O)(=O)c2ccc3c4c(cccc24)C(=O)N3CC)cc1	0.0660395	5.02778	93803.5
8715835	0.706897	CCCCc1ccc(NS(=O)(=O)c2ccc3c4c(cccc24)C(=O)N3CC)cc1	0.0660395	5.02778	93803.5
2055809	0.735849	CCOc1ccc(NS(=O)(=O)c2ccc3c4c(cccc24)C(=O)N3)cc1	0.0659581	4.73753	183006
16047998	0.709091	O=C(CS(=O)(=O)c1ccccc1)Nc1nc(-c2ccccc2)c(C(=O)c2ccccc2)s1	0.0658759	5.05797	87504
515633510	0.709677	O=C1Nc2ccc(S(=O)(=O)Nc3ccc(CC(=O)N4CCOCC4)cc3)c3cccc1c23	0.0650052	4.99187	101889
22867263	0.725	CC(=O)Nc1ccc(CC(=O)Nc2ccc(-c3ccccc3)cc2)cc1	0.0638793	4.8199	151393
2615918	0.725	CC(=O)Nc1ccc(NC(=O)Cc2ccc(-c3ccccc3)cc2)cc1	0.0638793	4.8199	151393
519993324	0.792453	N#Cc1ccc(Oc2ccc(NS(=O)(=O)c3ccc4c5c(cccc35)C(=O)N4)cc2)cc1	0.0637639	5.25943	55025.9
511257103	0.779661	O=C(Nc1ccc(NS(=O)(=O)c2ccc3c4c(cccc24)C(=O)N3)cc1)c1ccc(Cl)cc1	0.0633213	4.84254	143700
614828108	0.745763	O=C1Nc2ccc(S(=O)(=O)Nc3ccc(C(=O)N4CCOCC4)cc3)c3cccc1c23	0.0616633	5.12449	75076.9
518743173	0.767857	N#Cc1cccc(Oc2ccc(NS(=O)(=O)c3ccc4c5c(cccc35)C(=O)N4)cc2)c1	0.0572734	5.07279	84569.6
731782446	0.830189	O=C1Nc2ccc(S(=O)(=O)Nc3ccc(N4CCCCCC4)cc3)c3cccc1c23	0.0567004	5.34056	45649.4
937411	0.830189	O=C1Nc2ccc(S(=O)(=O)Nc3ccc(N4CCCCC4)cc3)c3cccc1c23	0.0567004	5.29305	50927
731782086	0.846154	O=C1Nc2ccc(S(=O)(=O)Nc3ccc(N4CCCC4)cc3)c3cccc1c23	0.0567004	5.22527	59529.5
748692050	0.721311	NC(=O)C1CCN(c2ccc(NS(=O)(=O)c3ccc4c5c(cccc35)C(=O)N4)cc2)CC1	0.0565595	5.32745	47049.1
11851817	0.735849	O=C1Nc2ccc(S(=O)(=O)Nc3ccccc3Oc3ccccc3)c3cccc1c23	0.0560997	5.06253	86590.2
607616285	0.706897	Cc1ccc(Oc2ccc(NS(=O)(=O)c3ccc4c5c(cccc35)C(=O)N4)cc2)nn1	0.0560084	4.76227	172876
510138386	0.735849	O=C1Nc2ccc(S(=O)(=O)Nc3ccc(OC(F)F)cc3)c3cccc1c23	0.0552304	5.09668	80043.1
5516113	0.792453	CCN1C(=O)c2cccc3c(S(=O)(=O)Nc4ccc(O)cc4)ccc1c23	0.0551473	5.15028	70748.9
5516113	0.701754	CCN1C(=O)c2cccc3c(S(=O)(=O)Nc4ccc(O)cc4)ccc1c23	0.0551473	5.15028	70748.9
5516113	0.701754	CCN1C(=O)c2cccc3c(S(=O)(=O)Nc4ccc(O)cc4)ccc1c23	0.0551473	5.15028	70748.9
5516113	0.706897	CCN1C(=O)c2cccc3c(S(=O)(=O)Nc4ccc(O)cc4)ccc1c23	0.0551473	5.15028	70748.9
5516113	0.792453	CCN1C(=O)c2cccc3c(S(=O)(=O)Nc4ccc(O)cc4)ccc1c23	0.0551473	5.15028	70748.9
5516113	0.745455	CCN1C(=O)c2cccc3c(S(=O)(=O)Nc4ccc(O)cc4)ccc1c23	0.0551473	5.15028	70748.9
68731066	0.774194	COc1ccc(NC(=O)c2ccccc2NS(=O)(=O)c2ccc3c4c(cccc24)C(=O)N3)cc1	0.0538939	4.99778	100512
409407483	0.704918	Cc1ccc(S(=O)(=O)N(CC(=O)Nc2ccc(C(F)(F)F)cc2)c2ccc(Oc3ccccc3)cc2)cc1	0.05334	5.4369	36567.6
6026964	0.716981	O[C@@H](CCc1ccccc1)CN1CCC[C@H]1Cc1ccccc1Br	0.0529926	5.13249	73706.6
614772173	0.777778	COc1ccccc1Oc1ccc(NS(=O)(=O)c2ccc3c4c(cccc24)C(=O)N3)cc1	0.0526108	5.03514	92227.3
59768268	0.84	O=C1Nc2ccc(S(=O)(=O)Nc3cccc(Oc4ccccc4)c3)c3cccc1c23	0.0521112	5.01594	96396
468607559	0.706897	Cc1cc(Oc2ccc(NS(=O)(=O)c3ccc4c5c(cccc35)C(=O)N4)cc2)n[nH]1	0.0516268	4.61695	241576
409271114	0.763636	Cc1ccc(S(=O)(=O)N(CC(=O)Nc2ccc(C(F)(F)F)cc2)c2ccccc2)cc1	0.0516221	5.64347	22726.3
2055806	0.711538	O=C(O)c1ccc(NS(=O)(=O)c2ccc3c4c(cccc24)C(=O)N3)cc1	0.050608	4.95294	111445
588078235	0.823529	CS(=O)(=O)c1ccc(Oc2ccc(NS(=O)(=O)c3ccc4c5c(cccc35)C(=O)N4)cc2)cc1	0.0496202	5.10233	79008.1
16725855	0.72093	NC(=O)c1ccc(S(=O)(=O)N(Cc2ccccc2)Cc2ccccc2)cc1	0.0489149	5.34867	44805.1
4713543	0.741379	COC(=O)c1ccc(NS(=O)(=O)c2ccc3c4c(cccc24)C(=O)N3)cc1	0.0479785	4.67194	212842
850862	0.78	COc1ccc(NS(=O)(=O)c2ccc3c4c(cccc24)C(=O)N3)cc1	0.0469544	4.86991	134924
850862	0.814815	COc1ccc(NS(=O)(=O)c2ccc3c4c(cccc24)C(=O)N3)cc1	0.0469544	4.86991	134924
918167567	0.741379	O=C1Nc2ccc(S(=O)(=O)Nc3ccc(N4CCOC4=O)cc3)c3cccc1c23	0.0452792	4.97558	105784
540204146	0.758621	O=C1Nc2ccc(S(=O)(=O)Nc3ccc(CN4CCOCC4)cc3)c3cccc1c23	0.044833	5.01031	97655
917731247	0.707692	O=C1Nc2ccc(S(=O)(=O)Nc3ccc(-c4csc(N5CCOCC5)n4)cc3)c3cccc1c23	0.0443602	5.0281	93734.9
598379106	0.759259	O=C1Nc2ccc(S(=O)(=O)Nc3ccc(Oc4ccccc4)cn3)c3cccc1c23	0.0437707	4.8388	144943
512766142	0.767857	COc1ccc(NS(=O)(=O)c2ccc3c4c(cccc24)C(=O)N3C)cc1OC	0.0423545	4.75009	177791
63878310	0.807018	O=C(Nc1ccccc1)c1ccc(NS(=O)(=O)c2ccc3c4c(cccc24)C(=O)N3)cc1	0.0412189	4.76987	169876
515654770	0.811321	COc1cccc(Oc2ccc(NS(=O)(=O)c3ccc4c5c(cccc35)C(=O)N4)cc2)c1	0.0391565	4.87585	133092
436433	0.72	O=C1Nc2ccc(S(=O)(=O)Nc3ccc(F)cc3)c3cccc1c23	0.03902	5.29696	50471.2
105631050	0.705882	CS(=O)(=O)c1ccc(NS(=O)(=O)c2ccc3c4c(cccc24)C(=O)N3)cc1	0.0389014	5.00436	99001.7
108360399	0.72	CS(=O)(=O)Nc1ccc(NS(=O)(=O)c2ccc3c4c(cccc24)C(=O)N3)cc1	0.0376272	4.88642	129892
134876	0.72	Cc1ccc(NS(=O)(=O)c2ccc3c4c(cccc24)C(=O)N3)cc1	0.0356292	4.9898	102376
9569397	0.741379	COc1cccc(OC)c1C(=O)Nc1ccc2c(c1)N(S(=O)(=O)c1ccccc1)CCC2	0.0355811	5.92033	12013.6
102762	0.804348	O=C1Nc2ccc(S(=O)(=O)Nc3ccccc3)c3cccc1c23	0.0334567	5.11417	76883.6
917750939	0.741379	COC(=O)Nc1ccc(NS(=O)(=O)c2ccc3c4c(cccc24)C(=O)N3)cc1	0.0321352	4.83398	146562
5252944	0.75	Cc1ccc(C(=O)Nc2ccc3c(c2)N(S(=O)(=O)c2ccc(C)cc2)CCC3)cc1	0.0320317	6.13733	7288.97
573590674	0.796296	O=C1Nc2ccc(S(=O)(=O)Nc3ccc(Oc4cccnc4)cc3)c3cccc1c23	0.0301658	4.90124	125532
5252934	0.741379	Cc1ccc(S(=O)(=O)N2CCCc3ccc(NC(=O)c4ccccc4)cc32)cc1	0.0295584	6.11806	7619.67
507587218	0.701754	O=C(O)CCOc1ccc(NS(=O)(=O)c2ccc3c4c(cccc24)C(=O)N3)cc1	0.0287186	4.59372	254844
65079771	0.823529	O=C1Nc2ccc(S(=O)(=O)Nc3ccc(Oc4ccncc4)cc3)c3cccc1c23	0.0285002	5.08579	82074.5
741652804	0.8	O=C1Nc2ccc(S(=O)(=O)Nc3ccc(N4CCSCC4)cc3)c3cccc1c23	0.0280606	5.12426	75117.9
731782859	0.728814	O=C1CN(c2ccc(NS(=O)(=O)c3ccc4c5c(cccc35)C(=O)N4)cc2)CCN1	0.027637	5.06852	85404.4
599932390	0.709091	O=C1Nc2ccc(S(=O)(=O)Nc3ccc(OCCO)cc3)c3cccc1c23	0.0268825	4.59413	254605
1199708	0.706897	CC(=O)Nc1ccc(NS(=O)(=O)c2ccc3c4c(cccc24)C(=O)N3)cc1	0.0266826	4.86004	138026
22503489	0.703704	O=C(Nc1ccccc1)Nc1ccc2c(c1)N(S(=O)(=O)c1ccccc1)CCC2	0.0251015	5.58959	25728.3
944114	0.72	O=C1Nc2ccc(S(=O)(=O)Nc3ccc(Cl)cc3)c3cccc1c23	0.0241036	5.02993	93341.5
409254924	0.763636	Cc1ccc(N(CC(=O)Nc2ccc(C(F)(F)F)cc2)S(=O)(=O)c2ccccc2)cc1	0.0233616	5.4653	34253.2
8835895	0.759259	O=C1Nc2ccc(S(=O)(=O)Nc3ccc(OCc4ccccc4)cc3)c3cccc1c23	0.0233068	4.84228	143786
525009128	0.722222	O=C1Nc2ccc(S(=O)(=O)Nc3ccc(COCc4ccccc4)cc3)c3cccc1c23	0.0227449	4.88499	130320
630708078	0.735849	O=C1Nc2ccc(S(=O)(=O)Nc3ccc(OC(F)(F)F)cc3)c3cccc1c23	0.0221752	5.36805	42850
511146012	0.706897	O=C1Nc2ccc(S(=O)(=O)Nc3ccc(N4CCNC4=O)cc3)c3cccc1c23	0.0212139	5.08061	83059.7
511190824	0.763636	O=C1Nc2ccc(S(=O)(=O)Nc3ccc(Oc4ccccc4)nc3)c3cccc1c23	0.0206901	4.77822	166641
106183947	0.76	O=C1Nc2ccc(S(=O)(=O)Nc3ccc(S(=O)(=O)Nc4ccccc4)cc3)c3cccc1c23	0.0161629	5.00504	98847
8716695	0.711538	O=C1Nc2ccc(S(=O)(=O)Nc3ccc4ccccc4c3)c3cccc1c23	0.0146246	4.85559	139448
8871953	0.730769	O=C1Nc2ccc(S(=O)(=O)Nc3ccc(/N=N/c4ccccc4)cc3)c3cccc1c23	0.0143071	4.92669	118389
254772578	0.730769	O=C1Nc2ccc(S(=O)(=O)Nc3ccc(N=Nc4ccccc4)cc3)c3cccc1c23	0.0143071	4.92669	118389
100841905	0.730769	O=C1Nc2ccc(S(=O)(=O)Nc3ccc(/N=N\c4ccccc4)cc3)c3cccc1c23	0.0143071	4.92669	118389
98048394	0.75	O=C1Nc2ccc(S(=O)(=O)Nc3ccc(-c4ccc(NS(=O)(=O)c5ccc6c7c(cccc57)C(=O)N6)cc4)cc3)c3cccc1c23	0.0139916	5.9518	11173.8
8340186	0.736842	CCN1C(=O)c2cccc3c(NS(=O)(=O)c4ccc(NC(C)=O)cc4)ccc1c23	0.0139229	4.87337	133855
5136651	0.711864	Cc1ccc(C(=O)Nc2ccc3c(c2)N(S(=O)(=O)c2ccccc2)CCC3)cc1	0.013777	6.02958	9341.55
2478386	0.77551	O=C1Nc2ccc(S(=O)(=O)Nc3ccc(-c4ccccc4)cc3)c3cccc1c23	0.0137022	5.09621	80128.2
2685276	0.72	O=C1Nc2ccc(S(=O)(=O)Nc3ccc(Br)cc3)c3cccc1c23	0.0116392	4.9539	111199
2956775	0.8	O=C1Nc2ccc(S(=O)(=O)Nc3ccc(NS(=O)(=O)c4ccc5c6c(cccc46)C(=O)N5)cc3)c3cccc1c23	0.0116392	5.471	33806.4
2956775	0.734694	O=C1Nc2ccc(S(=O)(=O)Nc3ccc(NS(=O)(=O)c4ccc5c6c(cccc46)C(=O)N5)cc3)c3cccc1c23	0.0116392	5.471	33806.4
2184750	0.72	O=C1Nc2ccc(S(=O)(=O)Nc3ccc(I)cc3)c3cccc1c23	0.0115726	4.90905	123295
505299730	0.763636	O=C1Nc2ccc(S(=O)(=O)Nc3ccc(Oc4ccccn4)cc3)c3cccc1c23	0.0112871	4.78726	163207
1610787336	0.727273	O=C(O)COc1ccc(NS(=O)(=O)c2ccc3c4c(cccc24)C(=O)N3)cc1	0.00940218	4.46343	344011
5136643	0.754717	O=C(Nc1ccc2c(c1)N(S(=O)(=O)c1ccccc1)CCC2)c1ccccc1	0.00920261	5.84075	14429.5
76246955	0.708333	COCCCn1ccc(NC(=O)Nc2nc3ccsc3s2)n1	0.00852998	3.69058	2.039e+06
828934	0.72	O=C1Nc2ccc(S(=O)(=O)Nc3ccc(O)cc3)c3cccc1c23	0.00841442	4.91694	121077
5136642	0.716981	CC(=O)Nc1ccc2c(c1)N(S(=O)(=O)c1ccccc1)CCC2	0.00815278	5.34778	44897.1
